# Supplementary material for: KMT1 family methyltransferases regulate heterochromatin–nuclear periphery tethering via histone and non‐histone protein methylation
Source: EMBO Rep. 2019 Mar 12;20(5):e43260. doi: 10.15252/embr.201643260 (PMC6501005; doi:10.15252/embr.201643260)
Supplement: Supplementary file 3 — Dataset EV1 [file EMBR-20-e43260-s003.xls]

## Sheet: Sheet1
	Fetal HDFs were transduced with shCnt (n=2) or shEHMT1 (n=2) and RNA was harvested and processed for RNA-Seq analysis.Data was analysed as described in methods section. Table below provides list of differentially expressed genes in shEHMT1 HDFs
XLOC_ID	Transcript_Id	Refseq_Accession	Gene_Id	Gene_Symbol	Description	Gene-Type	NTS_Ctrl	Ehmt1_KD	FoldChange(Ehmt1/Ctrl)	Log2(FC)	pvalue	adjusted_Pvalue
XLOC_017834	HIST1H4E	NM_003545	8367	HIST1H4E	histone cluster 1 H4 family member e	protein-coding	0	0.907504	0	inf	0.00015	0.000869603
XLOC_023164	FGF16	NM_003868	8823	FGF16	fibroblast growth factor 16	protein-coding	0	0.735939	0	inf	0.00105	0.00474292
XLOC_023796	SPANXE	NM_145665	-	-	-	-	0	0.413925	0	inf	0.0009	0.00417829
XLOC_014680	WNT7B	NM_058238	7477	WNT7B	Wnt family member 7B	protein-coding	0.0664555	1.89075	28.4514	4.83043	5e-05	0.000322877
XLOC_009006	NGFR	NM_002507	4804	NGFR	nerve growth factor receptor	protein-coding	0.847119	13.295	15.6944	3.97218	5e-05	0.000322877
XLOC_001347	MYOM3	NM_152372	127294	MYOM3	myomesin 3	protein-coding	0.0290799	0.448847	15.435	3.94813	0.00035	0.00183707
XLOC_017220	FGF18	NM_003862	8817	FGF18	fibroblast growth factor 18	protein-coding	0.044241	0.668187	15.1033	3.9168	0.01165	0.0352581
XLOC_001260	NPPB	NM_002521	4879	NPPB	natriuretic peptide B	protein-coding	0.36688	5.31543	14.4882	3.85681	0.00035	0.00183707
XLOC_001574	KANK4	NM_181712	163782	KANK4	KN motif and ankyrin repeat domains 4	protein-coding	0.109681	1.58736	14.4725	3.85524	5e-05	0.000322877
XLOC_005775	ALOX5AP	NM_001629	241	ALOX5AP	arachidonate 5-lipoxygenase activating protein	protein-coding	0.147557	2.08301	14.1166	3.81933	0.00135	0.0058405
XLOC_003039	TLL2	NM_012465	7093	TLL2	tolloid like 2	protein-coding	0.0947807	1.29858	13.7009	3.7762	5e-05	0.000322877
XLOC_018407	HIST1H2BC	NM_003526	8347	HIST1H2BC	histone cluster 1 H2B family member c	protein-coding	0.979362	13.1777	13.4554	3.75011	0.0001	0.000605722
XLOC_017404	ACTBL2	NM_001017992	345651	ACTBL2	actin, beta like 2	protein-coding	0.0325211	0.40515	12.4581	3.63901	0.01025	0.0317473
XLOC_017627	CSF1R	NM_005211	1436	CSF1R	colony stimulating factor 1 receptor	protein-coding	0.0392173	0.477641	12.1793	3.60636	0.0005	0.00250829
XLOC_016158	AGPAT9	NM_032717	-	-	-	-	0.0765351	0.924544	12.08	3.59455	5e-05	0.000322877
XLOC_022481	CNTFR	NM_001207011	1271	CNTFR	ciliary neurotrophic factor receptor	protein-coding	0.221876	2.66804	12.0249	3.58795	5e-05	0.000322877
XLOC_011652	KCNA7	NM_031886	3743	KCNA7	potassium voltage-gated channel subfamily A member 7	protein-coding	0.241853	2.81785	11.6511	3.54239	5e-05	0.000322877
XLOC_003638	GAL	NM_015973	51083	GAL	galanin and GMAP prepropeptide	protein-coding	0.0665588	0.757047	11.3741	3.50768	0.01055	0.0324785
XLOC_003860	PKNOX2	NM_022062	63876	PKNOX2	PBX/knotted 1 homeobox 2	protein-coding	0.226133	2.37295	10.4936	3.39144	5e-05	0.000322877
XLOC_017586	ECSCR	NM_001077693	641700	ECSCR	endothelial cell surface expressed chemotaxis and apoptosis regulator	protein-coding	0.234233	2.21106	9.43958	3.23872	0.0021	0.008468
XLOC_022074	MAMDC2	NM_153267	256691	MAMDC2	MAM domain containing 2	protein-coding	0.399451	3.73789	9.35757	3.22613	5e-05	0.000322877
XLOC_004611	CCND2	NM_001759	894	CCND2	cyclin D2	protein-coding	1.19979	10.9387	9.11718	3.18859	5e-05	0.000322877
XLOC_000135	PADI1	NM_013358	29943	PADI1	peptidyl arginine deiminase 1	protein-coding	0.081709	0.742582	9.08813	3.18398	5e-05	0.000322877
XLOC_023005	SYTL5	TCONS_00042529	94122	SYTL5	synaptotagmin like 5	protein-coding	0.234223	2.09558	8.94694	3.16139	5e-05	0.000322877
XLOC_016171	SPP1	NM_000582	6696	SPP1	secreted phosphoprotein 1	protein-coding	0.835266	7.17101	8.5853	3.10187	5e-05	0.000322877
XLOC_016268	HHIP	NM_022475	64399	HHIP	hedgehog interacting protein	protein-coding	1.53038	13.021	8.50834	3.08888	5e-05	0.000322877
XLOC_004561	ROBO4	NM_019055	54538	ROBO4	roundabout guidance receptor 4	protein-coding	0.052262	0.438168	8.38406	3.06765	0.0006	0.00293914
XLOC_005308	PTHLH	NM_198965	5744	PTHLH	parathyroid hormone like hormone	protein-coding	0.596009	4.92152	8.25746	3.0457	5e-05	0.000322877
XLOC_001715	SYT6	NM_001253772	148281	SYT6	synaptotagmin 6	protein-coding	0.057276	0.460685	8.04325	3.00778	0.00015	0.000869603
XLOC_021610	EBF2	NM_022659	64641	EBF2	early B-cell factor 2	protein-coding	0.094522	0.749885	7.93344	2.98795	5e-05	0.000322877
XLOC_005366	WNT10B	NM_003394	7480	WNT10B	Wnt family member 10B	protein-coding	0.177828	1.38926	7.81238	2.96576	5e-05	0.000322877
XLOC_009651	SP6	NM_199262	80320	SP6	Sp6 transcription factor	protein-coding	0.152213	1.18365	7.77627	2.95908	5e-05	0.000322877
XLOC_018420	HIST1H2BJ	NM_021058	8970	HIST1H2BJ	histone cluster 1 H2B family member j	protein-coding	0.414698	3.21935	7.76312	2.95664	0.0033	0.0123757
XLOC_006338	FLVCR2	NM_001195283	55640	FLVCR2	feline leukemia virus subgroup C cellular receptor family member 2	protein-coding	0.0695071	0.524736	7.54939	2.91636	0.00015	0.000869603
XLOC_022798	FIBCD1	NM_001145106	84929	FIBCD1	fibrinogen C domain containing 1	protein-coding	0.768697	5.43776	7.074	2.82253	5e-05	0.000322877
XLOC_015730	KY	NM_178554	339855	KY	kyphoscoliosis peptidase	protein-coding	0.259778	1.82356	7.01969	2.81141	5e-05	0.000322877
XLOC_012968	LYPD1	NM_001077427	116372	LYPD1	LY6/PLAUR domain containing 1	protein-coding	2.4715	17.2873	6.99466	2.80625	5e-05	0.000322877
XLOC_004598	LOC100292680	NR_028415	-	-	-	-	0.0688593	0.478771	6.95289	2.79761	0.00345	0.0128247
XLOC_005078	TMEM233	NM_001136534	387890	TMEM233	transmembrane protein 233	protein-coding	0.446892	3.06173	6.85116	2.77635	5e-05	0.000322877
XLOC_020462	CPA4	NM_001163446	51200	CPA4	carboxypeptidase A4	protein-coding	14.757	99.9978	6.7763	2.7605	5e-05	0.000322877
XLOC_011649	CGB8	NM_033183	94115	CGB8	chorionic gonadotropin beta subunit 8	protein-coding	0.221548	1.47325	6.6498	2.73331	0.00255	0.00997539
XLOC_009791	SDK2	NM_001144952	54549	SDK2	sidekick cell adhesion molecule 2	protein-coding	0.0846145	0.546812	6.46239	2.69207	5e-05	0.000322877
XLOC_023426	KAL1	NM_000216	-	-	-	-	0.158901	1.02504	6.45081	2.68948	5e-05	0.000322877
XLOC_004585	OPCML	NM_001012393	4978	OPCML	opioid binding protein/cell adhesion molecule like	protein-coding	0.476438	3.05669	6.41571	2.68161	5e-05	0.000322877
XLOC_016810	ADAMTS16	NM_139056	170690	ADAMTS16	ADAM metallopeptidase with thrombospondin type 1 motif 16	protein-coding	0.367083	2.31597	6.30912	2.65744	5e-05	0.000322877
XLOC_016403	PPP2R2C	NM_001206994	5522	PPP2R2C	protein phosphatase 2 regulatory subunit Bgamma	protein-coding	0.183435	1.09645	5.97732	2.5795	5e-05	0.000322877
XLOC_001940	SLAMF9	NM_001146172	89886	SLAMF9	SLAM family member 9	protein-coding	0.0701558	0.412691	5.88249	2.55643	0.01135	0.0344734
XLOC_016493	KDR	NM_002253	3791	KDR	kinase insert domain receptor	protein-coding	0.213575	1.24375	5.82348	2.54188	5e-05	0.000322877
XLOC_011645	LHB	NM_000894	3972	LHB	luteinizing hormone beta polypeptide	protein-coding	0.489231	2.82529	5.77496	2.52981	0.0022	0.00879861
XLOC_007551	SEMA7A	NM_001146029	8482	SEMA7A	semaphorin 7A (John Milton Hagen blood group)	protein-coding	27.4903	155.941	5.67258	2.50401	5e-05	0.000322877
XLOC_005932	GJB2	NM_004004	2706	GJB2	gap junction protein beta 2	protein-coding	0.0819729	0.462824	5.64606	2.49724	0.00235	0.00929318
XLOC_013767	TGM2	NM_198951	7052	TGM2	transglutaminase 2	protein-coding	2.85891	16.0993	5.63127	2.49346	5e-05	0.000322877
XLOC_018632	PTCHD4	NM_207499	442213	PTCHD4	patched domain containing 4	protein-coding	0.142829	0.801583	5.61219	2.48856	5e-05	0.000322877
XLOC_005951	SHISA2	NM_001007538	387914	SHISA2	shisa family member 2	protein-coding	0.814424	4.46822	5.48636	2.45585	5e-05	0.000322877
XLOC_007549	STRA6	NM_001142620	64220	STRA6	stimulated by retinoic acid 6	protein-coding	1.0015	5.43458	5.42644	2.44001	5e-05	0.000322877
XLOC_003303	MICALCL	NM_032867	84953	MICALCL	MICAL C-terminal like	protein-coding	0.264863	1.40322	5.29791	2.40542	5e-05	0.000322877
XLOC_016298	TDO2	NM_005651	6999	TDO2	tryptophan 2,3-dioxygenase	protein-coding	0.140217	0.740168	5.27873	2.40019	0.00185	0.00762202
XLOC_023849	L1CAM	NM_000425	3897	L1CAM	L1 cell adhesion molecule	protein-coding	0.124984	0.657828	5.2633	2.39597	5e-05	0.000322877
XLOC_014966	KBTBD8	NM_032505	84541	KBTBD8	kelch repeat and BTB domain containing 8	protein-coding	0.404842	2.12579	5.25091	2.39257	5e-05	0.000322877
XLOC_000957	PKP1	NM_000299	5317	PKP1	plakophilin 1	protein-coding	0.282756	1.46597	5.18458	2.37423	5e-05	0.000322877
XLOC_021808	ANKRD46	NM_198401	157567	ANKRD46	ankyrin repeat domain 46	protein-coding	2.28449	11.7803	5.15664	2.36643	5e-05	0.000322877
XLOC_000243	SERINC2	NM_001199039	347735	SERINC2	serine incorporator 2	protein-coding	1.30617	6.67122	5.10747	2.35261	5e-05	0.000322877
XLOC_022446	CDKN2B	NM_004936	1030	CDKN2B	cyclin dependent kinase inhibitor 2B	protein-coding	6.93281	35.2972	5.09133	2.34804	5e-05	0.000322877
XLOC_003016	ANKRD1	NM_014391	27063	ANKRD1	ankyrin repeat domain 1	protein-coding	2.61421	13.2848	5.08176	2.34533	5e-05	0.000322877
XLOC_021793	GDF6	NM_001001557	392255	GDF6	growth differentiation factor 6	protein-coding	8.5604	43.337	5.0625	2.33985	5e-05	0.000322877
XLOC_012894	ST6GAL2	NM_001142352	84620	ST6GAL2	ST6 beta-galactoside alpha-2,6-sialyltransferase 2	protein-coding	1.24739	6.31377	5.06158	2.33959	5e-05	0.000322877
XLOC_020387	LRRC17	NM_001031692	10234	LRRC17	leucine rich repeat containing 17	protein-coding	3.77433	19.0685	5.05215	2.3369	5e-05	0.000322877
XLOC_002609	ENTPD7	NM_020354	57089	ENTPD7	ectonucleoside triphosphate diphosphohydrolase 7	protein-coding	3.4206	17.0558	4.9862	2.31794	5e-05	0.000322877
XLOC_021022	PODXL	NM_001018111	5420	PODXL	podocalyxin like	protein-coding	6.87983	34.2632	4.98024	2.31622	5e-05	0.000322877
XLOC_002536	SNCG	NM_003087	6623	SNCG	synuclein gamma	protein-coding	1.77603	8.76144	4.93316	2.30251	5e-05	0.000322877
XLOC_020094	ITGB8	NM_002214	3696	ITGB8	integrin subunit beta 8	protein-coding	0.328724	1.61345	4.90822	2.2952	5e-05	0.000322877
XLOC_005209	C3AR1	NM_004054	719	C3AR1	complement C3a receptor 1	protein-coding	0.167056	0.819394	4.90491	2.29423	0.0002	0.00112857
XLOC_015205	IL12A	NM_000882	3592	IL12A	interleukin 12A	protein-coding	0.476778	2.31463	4.85473	2.27939	5e-05	0.000322877
XLOC_012533	CXCR7	NM_020311	-	-	-	-	5.3775	26.0797	4.84978	2.27792	5e-05	0.000322877
XLOC_002133	SLC45A3	NM_033102	85414	SLC45A3	solute carrier family 45 member 3	protein-coding	0.421501	2.00106	4.74746	2.24716	5e-05	0.000322877
XLOC_020465	MEST	NM_002402	4232	MEST	mesoderm specific transcript	protein-coding	57.0101	270.331	4.74181	2.24544	5e-05	0.000322877
XLOC_004531	TRIM29	NM_012101	23650	TRIM29	tripartite motif containing 29	protein-coding	0.0980959	0.46224	4.71212	2.23638	0.0009	0.00417829
XLOC_018777	ROS1	NM_002944	6098	ROS1	ROS proto-oncogene 1, receptor tyrosine kinase	protein-coding	0.0838725	0.393345	4.6898	2.22953	5e-05	0.000322877
XLOC_011727	HAS1	NM_001523	3036	HAS1	hyaluronan synthase 1	protein-coding	0.23433	1.09876	4.68894	2.22926	0.00015	0.000869603
XLOC_003515	C11orf9	NM_013279	-	-	-	-	1.42202	6.64466	4.67269	2.22425	5e-05	0.000322877
XLOC_017590	HBEGF	NM_001945	1839	HBEGF	heparin binding EGF like growth factor	protein-coding	2.34158	10.9246	4.66548	2.22203	5e-05	0.000322877
XLOC_021611	PNMA2	NM_007257	10687	PNMA2	PNMA family member 2	protein-coding	0.331452	1.53847	4.64161	2.21462	5e-05	0.000322877
XLOC_005545	SLC6A15	NM_182767	55117	SLC6A15	solute carrier family 6 member 15	protein-coding	0.100177	0.463447	4.62628	2.20985	5e-05	0.000322877
XLOC_021322	C8orf46	NM_152765	254778	C8orf46	chromosome 8 open reading frame 46	protein-coding	0.126989	0.586699	4.62008	2.20792	0.00025	0.00137111
XLOC_004111	CHST1	NM_003654	8534	CHST1	carbohydrate sulfotransferase 1	protein-coding	0.124509	0.573468	4.60584	2.20346	0.0001	0.000605722
XLOC_009107	SOX9	NM_000346	6662	SOX9	SRY-box 9	protein-coding	0.229094	1.0357	4.52085	2.17659	5e-05	0.000322877
XLOC_012053	DYSF	NM_001130455	8291	DYSF	dysferlin	protein-coding	1.56473	6.95834	4.44699	2.15283	5e-05	0.000322877
XLOC_002807	ST8SIA6	NM_001004470	338596	ST8SIA6	ST8 alpha-N-acetyl-neuraminide alpha-2,8-sialyltransferase 6	protein-coding	0.115952	0.515407	4.445	2.15218	0.01005	0.0312727
XLOC_021628	DUSP4	NM_001394	1846	DUSP4	dual specificity phosphatase 4	protein-coding	0.551556	2.43492	4.41464	2.1423	5e-05	0.000322877
XLOC_015825	TNIK	NR_027767	23043	TNIK	TRAF2 and NCK interacting kinase	protein-coding	1.3343	5.86207	4.39337	2.13533	5e-05	0.000322877
XLOC_009117	GPRC5C	NM_018653	55890	GPRC5C	G protein-coupled receptor class C group 5 member C	protein-coding	0.200812	0.880102	4.38272	2.13183	0.00075	0.00356931
XLOC_009687	HILS1	NR_024192	373861	HILS1	histone linker H1 domain, spermatid-specific 1 (pseudogene)	pseudo	0.442441	1.92826	4.35823	2.12374	0.00045	0.00228362
XLOC_014150	SIK1	NM_173354	150094	SIK1	salt inducible kinase 1	protein-coding	0.872957	3.78813	4.33942	2.1175	5e-05	0.000322877
XLOC_001046	TGFB2	NM_001135599	7042	TGFB2	transforming growth factor beta 2	protein-coding	2.3108	9.99885	4.32701	2.11337	5e-05	0.000322877
XLOC_005776	C13orf33	NM_032849	-	-	-	-	4.05197	17.4687	4.31116	2.10808	5e-05	0.000322877
XLOC_018415	HIST1H4H	NM_003543	8365	HIST1H4H	histone cluster 1 H4 family member h	protein-coding	0.958738	4.10603	4.28274	2.09854	0.0051	0.0178458
XLOC_007444	TNFAIP8L3	NM_207381	388121	TNFAIP8L3	TNF alpha induced protein 8 like 3	protein-coding	0.691101	2.89129	4.1836	2.06474	5e-05	0.000322877
XLOC_006171	DHRS2	NM_005794	10202	DHRS2	dehydrogenase/reductase 2	protein-coding	0.182739	0.758682	4.15172	2.05371	0.00135	0.0058405
XLOC_010549	YJEFN3	NM_001190328	374887	YJEFN3	YjeF N-terminal domain containing 3	protein-coding	0.633961	2.62493	4.14052	2.04981	0.00015	0.000869603
XLOC_001652	F3	NM_001178096	2152	F3	coagulation factor III, tissue factor	protein-coding	19.6479	81.3497	4.14038	2.04976	5e-05	0.000322877
XLOC_007826	TMC7	NM_001160364	79905	TMC7	transmembrane channel like 7	protein-coding	0.232599	0.962259	4.13699	2.04858	5e-05	0.000322877
XLOC_003882	ADAMTS15	NM_139055	170689	ADAMTS15	ADAM metallopeptidase with thrombospondin type 1 motif 15	protein-coding	1.40651	5.78367	4.11207	2.03987	5e-05	0.000322877
XLOC_001143	TRIM58	NM_015431	25893	TRIM58	tripartite motif containing 58	protein-coding	0.178123	0.728593	4.09039	2.03224	5e-05	0.000322877
XLOC_012115	GGT8P	NR_003503	645367	GGT8P	gamma-glutamyltransferase 8 pseudogene	pseudo	0.334859	1.36477	4.07566	2.02703	5e-05	0.000322877
XLOC_013722	FOXS1	NM_004118	2307	FOXS1	forkhead box S1	protein-coding	0.555389	2.22169	4.00024	2.00009	0.00015	0.000869603
XLOC_008985	ITGB3	NM_000212	3690	ITGB3	integrin subunit beta 3	protein-coding	3.69794	14.7052	3.97659	1.99153	5e-05	0.000322877
XLOC_014603	ELFN2	NM_052906	114794	ELFN2	extracellular leucine rich repeat and fibronectin type III domain containing 2	protein-coding	0.312639	1.24114	3.96988	1.9891	5e-05	0.000322877
XLOC_011556	KCNN4	NM_002250	3783	KCNN4	potassium calcium-activated channel subfamily N member 4	protein-coding	0.62048	2.44986	3.94833	1.98124	5e-05	0.000322877
XLOC_018376	GFOD1	NM_001242629	54438	GFOD1	glucose-fructose oxidoreductase domain containing 1	protein-coding	0.33332	1.31367	3.94117	1.97862	5e-05	0.000322877
XLOC_013183	TUBA4A	NM_006000	7277	TUBA4A	tubulin alpha 4a	protein-coding	1.22122	4.76311	3.90029	1.96358	0.00045	0.00228362
XLOC_012781	CYP26B1	NM_019885	56603	CYP26B1	cytochrome P450 family 26 subfamily B member 1	protein-coding	0.183287	0.708649	3.86634	1.95097	5e-05	0.000322877
XLOC_010514	FAM129C	NM_173544	199786	FAM129C	family with sequence similarity 129 member C	protein-coding	0.155479	0.599815	3.85785	1.9478	0.00135	0.0058405
XLOC_020922	ACHE	NM_000665	43	ACHE	acetylcholinesterase (Cartwright blood group)	protein-coding	0.167493	0.645821	3.85581	1.94703	0.00095	0.0043689
XLOC_014274	ADRBK2	NM_005160	-	-	-	-	0.308842	1.18541	3.83824	1.94045	5e-05	0.000322877
XLOC_017405	PLK2	NM_001252226	10769	PLK2	polo like kinase 2	protein-coding	21.8353	83.5043	3.82428	1.93519	5e-05	0.000322877
XLOC_015145	ESYT3	NM_031913	83850	ESYT3	extended synaptotagmin 3	protein-coding	0.11523	0.439868	3.8173	1.93255	0.0001	0.000605722
XLOC_004953	OTOGL	NM_173591	283310	OTOGL	otogelin like	protein-coding	0.105534	0.396633	3.75834	1.9101	5e-05	0.000322877
XLOC_014280	MIAT	NR_003491	440823	MIAT	myocardial infarction associated transcript (non-protein coding)	ncRNA	0.336235	1.24528	3.7036	1.88893	5e-05	0.000322877
XLOC_014943	CACNA2D3	NM_018398	55799	CACNA2D3	calcium voltage-gated channel auxiliary subunit alpha2delta 3	protein-coding	0.232497	0.860775	3.70231	1.88842	5e-05	0.000322877
XLOC_018631	TNFRSF21	NM_014452	27242	TNFRSF21	TNF receptor superfamily member 21	protein-coding	0.559222	2.06521	3.69301	1.8848	5e-05	0.000322877
XLOC_010385	ANGPTL4	NM_001039667	51129	ANGPTL4	angiopoietin like 4	protein-coding	2.00235	7.39028	3.6908	1.88393	5e-05	0.000322877
XLOC_021588	DOK2	NM_003974	9046	DOK2	docking protein 2	protein-coding	0.152857	0.562453	3.6796	1.87955	0.00585	0.0200018
XLOC_013851	PMEPA1	NM_199171	56937	PMEPA1	prostate transmembrane protein, androgen induced 1	protein-coding	2.82261	10.3833	3.67862	1.87916	5e-05	0.000322877
XLOC_008157	CPNE7	NM_014427	27132	CPNE7	copine 7	protein-coding	1.87406	6.87643	3.66927	1.87549	5e-05	0.000322877
XLOC_000688	TUFT1	NM_001126337	7286	TUFT1	tuftelin 1	protein-coding	6.64464	24.102	3.62728	1.85889	5e-05	0.000322877
XLOC_013479	WISP2	NM_003881	8839	WISP2	WNT1 inducible signaling pathway protein 2	protein-coding	0.309044	1.11552	3.60958	1.85183	0.0011	0.00492847
XLOC_008472	RRAD	NM_001128850	6236	RRAD	RRAD, Ras related glycolysis inhibitor and calcium channel regulator	protein-coding	1.60378	5.78343	3.60612	1.85045	5e-05	0.000322877
XLOC_016118	AFP	NM_001134	174	AFP	alpha fetoprotein	protein-coding	0.176209	0.628475	3.56665	1.83457	0.0017	0.00710309
XLOC_008775	KCNJ12,KCNJ18		-	-	-	-	0.196319	0.698213	3.55652	1.83047	0.0001	0.000605722
XLOC_016632	COL25A1	NM_032518	84570	COL25A1	collagen type XXV alpha 1 chain	protein-coding	0.481715	1.70944	3.54865	1.82727	5e-05	0.000322877
XLOC_004975	PLXNC1	NR_037687	10154	PLXNC1	plexin C1	protein-coding	1.96307	6.94434	3.53749	1.82273	5e-05	0.000322877
XLOC_002146	YOD1	NM_018566	55432	YOD1	YOD1 deubiquitinase	protein-coding	2.06288	7.29028	3.53403	1.82131	5e-05	0.000322877
XLOC_010537	TMEM59L	NM_012109	25789	TMEM59L	transmembrane protein 59 like	protein-coding	0.497821	1.75816	3.53171	1.82037	5e-05	0.000322877
XLOC_001022	SERTAD4	NM_019605	56256	SERTAD4	SERTA domain containing 4	protein-coding	0.939306	3.31612	3.53039	1.81983	5e-05	0.000322877
XLOC_015462	UCN2	NM_033199	90226	UCN2	urocortin 2	protein-coding	3.28421	11.5377	3.51308	1.81274	5e-05	0.000322877
XLOC_014302	OSBP2	NM_030758	23762	OSBP2	oxysterol binding protein 2	protein-coding	0.203152	0.708769	3.48886	1.80276	5e-05	0.000322877
XLOC_014767	GALNTL2	NM_054110	-	-	-	-	6.74803	23.4234	3.47115	1.79541	5e-05	0.000322877
XLOC_000464	ST6GALNAC3	NM_152996	256435	ST6GALNAC3	ST6 N-acetylgalactosaminide alpha-2,6-sialyltransferase 3	protein-coding	0.708617	2.45585	3.46569	1.79314	5e-05	0.000322877
XLOC_022031	CCIN	NM_005893	881	CCIN	calicin	protein-coding	0.885954	3.06891	3.46396	1.79242	5e-05	0.000322877
XLOC_009568	KRT15	NM_002275	3866	KRT15	keratin 15	protein-coding	0.161322	0.557929	3.45848	1.79014	0.0035	0.0129801
XLOC_008724	MGC12916	NR_026880	84815	MGC12916	uncharacterized protein MGC12916	ncRNA	0.646276	2.23358	3.45608	1.78914	0.0055	0.0189737
XLOC_020091	TSPAN13	NM_014399	27075	TSPAN13	tetraspanin 13	protein-coding	4.94867	17.0903	3.45351	1.78806	5e-05	0.000322877
XLOC_005076	HSPB8	NM_014365	26353	HSPB8	heat shock protein family B (small) member 8	protein-coding	7.11584	24.5433	3.44911	1.78622	5e-05	0.000322877
XLOC_003666	P2RY6	NM_004154	5031	P2RY6	pyrimidinergic receptor P2Y6	protein-coding	0.124633	0.427822	3.43265	1.77932	0.002	0.00811889
XLOC_015609	DCBLD2	NM_080927	131566	DCBLD2	discoidin, CUB and LCCL domain containing 2	protein-coding	37.4981	128.354	3.42295	1.77524	5e-05	0.000322877
XLOC_018747	OSTM1	NM_014028	28962	OSTM1	osteopetrosis associated transmembrane protein 1	protein-coding	7.32292	25.0318	3.41828	1.77327	5e-05	0.000322877
XLOC_002085	C1orf98	NR_040064	-	-	-	-	0.325804	1.11098	3.40996	1.76976	0.0009	0.00417829
XLOC_011304	PALM3	NM_001145028	342979	PALM3	paralemmin 3	protein-coding	0.390348	1.32572	3.39625	1.76394	0.0001	0.000605722
XLOC_020055	LFNG,MIR4648		-	-	-	-	2.26083	7.67312	3.39394	1.76296	5e-05	0.000322877
XLOC_017790	EDN1	NM_001168319	1906	EDN1	endothelin 1	protein-coding	2.90601	9.84709	3.38853	1.76066	5e-05	0.000322877
XLOC_002813	C10orf114	NM_001010911	-	-	-	-	1.5934	5.39733	3.3873	1.76014	5e-05	0.000322877
XLOC_002878	SYT15	NM_031912	83849	SYT15	synaptotagmin 15	protein-coding	2.95564	9.95654	3.36866	1.75217	5e-05	0.000322877
XLOC_004360	P4HA3	NM_182904	283208	P4HA3	prolyl 4-hydroxylase subunit alpha 3	protein-coding	5.69656	19.1756	3.36617	1.75111	5e-05	0.000322877
XLOC_002506	ZNF503-AS2	NR_024422	100131213	ZNF503-AS2	ZNF503 antisense RNA 2	ncRNA	0.902277	3.01021	3.33624	1.73822	0.00175	0.00727372
XLOC_022560	TMEM2	NM_001135820	23670	TMEM2	transmembrane protein 2	protein-coding	17.4382	57.8685	3.31849	1.73053	5e-05	0.000322877
XLOC_002592	LCOR	NM_001170766	84458	LCOR	ligand dependent nuclear receptor corepressor	protein-coding	2.05532	6.77911	3.29832	1.72173	5e-05	0.000322877
XLOC_011788	IL11	NM_000641	3589	IL11	interleukin 11	protein-coding	4.28878	14.1401	3.297	1.72115	5e-05	0.000322877
XLOC_022456	LINGO2	NM_152570	158038	LINGO2	leucine rich repeat and Ig domain containing 2	protein-coding	0.305768	1.00682	3.29276	1.7193	0.00015	0.000869603
XLOC_016975	POLR3G	NM_006467	10622	POLR3G	RNA polymerase III subunit G	protein-coding	0.729686	2.40163	3.29132	1.71867	5e-05	0.000322877
XLOC_004363	LIPT2	NM_001144869	387787	LIPT2	lipoyl(octanoyl) transferase 2	protein-coding	0.374055	1.22852	3.28433	1.7156	0.0038	0.013922
XLOC_006995	SCG5	NM_001144757	6447	SCG5	secretogranin V	protein-coding	2.45201	8.04919	3.28269	1.71488	5e-05	0.000322877
XLOC_005903	TEX29	NM_152324	121793	TEX29	testis expressed 29	protein-coding	0.320727	1.04427	3.25595	1.70308	0.0175	0.0489722
XLOC_006738	PLEK2	NM_016445	26499	PLEK2	pleckstrin 2	protein-coding	3.26146	10.603	3.251	1.70088	5e-05	0.000322877
XLOC_013195	SCG2	NM_003469	7857	SCG2	secretogranin II	protein-coding	1.60998	5.22668	3.24643	1.69885	5e-05	0.000322877
XLOC_014327	RASD2	NM_014310	23551	RASD2	RASD family member 2	protein-coding	0.296725	0.950891	3.20462	1.68015	5e-05	0.000322877
XLOC_010761	APOE	NM_000041	348	APOE	apolipoprotein E	protein-coding	1.61079	5.13745	3.1894	1.67328	5e-05	0.000322877
XLOC_005326	GXYLT1	NM_001099650	283464	GXYLT1	glucoside xylosyltransferase 1	protein-coding	2.95671	9.41729	3.18506	1.67132	5e-05	0.000322877
XLOC_003115	AFAP1L2	NM_001001936	84632	AFAP1L2	actin filament associated protein 1 like 2	protein-coding	0.256288	0.816146	3.18449	1.67106	5e-05	0.000322877
XLOC_003218	LSP1	NM_001013255	4046	LSP1	lymphocyte-specific protein 1	protein-coding	0.631714	1.99122	3.15209	1.65631	5e-05	0.000322877
XLOC_020127	PRR15	NM_175887	222171	PRR15	proline rich 15	protein-coding	0.177287	0.556593	3.1395	1.65054	0.0086	0.0274741
XLOC_021306	CHD7	NM_017780	55636	CHD7	chromodomain helicase DNA binding protein 7	protein-coding	0.154535	0.484446	3.13486	1.6484	5e-05	0.000322877
XLOC_023687	AMMECR1	NM_001171689	9949	AMMECR1	Alport syndrome, mental retardation, midface hypoplasia and elliptocytosis chromosomal region gene 1	protein-coding	3.60279	11.2756	3.12969	1.64602	5e-05	0.000322877
XLOC_004096	ABTB2	NM_145804	25841	ABTB2	ankyrin repeat and BTB domain containing 2	protein-coding	1.24074	3.87038	3.11941	1.64127	5e-05	0.000322877
XLOC_006269	PRKCH	NM_006255	5583	PRKCH	protein kinase C eta	protein-coding	0.310903	0.96618	3.10766	1.63583	5e-05	0.000322877
XLOC_004920	HMGA2	NM_003483	8091	HMGA2	high mobility group AT-hook 2	protein-coding	25.4486	78.787	3.09593	1.63037	5e-05	0.000322877
XLOC_000778	LRRC71	NM_144702	149499	LRRC71	leucine rich repeat containing 71	protein-coding	0.255843	0.791771	3.09475	1.62982	0.0012	0.00529986
XLOC_018373	ADTRP	NM_001143948	84830	ADTRP	androgen dependent TFPI regulating protein	protein-coding	0.224629	0.693413	3.08693	1.62617	0.00215	0.00863945
XLOC_017630	ARSI	NM_001012301	340075	ARSI	arylsulfatase family member I	protein-coding	6.47071	19.8989	3.07523	1.62069	5e-05	0.000322877
XLOC_017051	SLC22A4	NM_003059	6583	SLC22A4	solute carrier family 22 member 4	protein-coding	1.78236	5.45352	3.05972	1.6134	0.00015	0.000869603
XLOC_005239	STYK1	NM_018423	55359	STYK1	serine/threonine/tyrosine kinase 1	protein-coding	0.255535	0.78172	3.05915	1.61313	0.00025	0.00137111
XLOC_003157	ADAM12	NM_021641	8038	ADAM12	ADAM metallopeptidase domain 12	protein-coding	54.8715	166.012	3.02547	1.59716	5e-05	0.000322877
XLOC_003739	ENDOD1	NM_015036	23052	ENDOD1	endonuclease domain containing 1	protein-coding	6.71166	20.2601	3.01864	1.5939	5e-05	0.000322877
XLOC_002700	PPAPDC1A	NM_001030059	-	-	-	-	7.68446	23.1128	3.00773	1.58868	5e-05	0.000322877
XLOC_002058	NCF2	NM_001127651	4688	NCF2	neutrophil cytosolic factor 2	protein-coding	0.139995	0.419106	2.99372	1.58194	0.00415	0.0150095
XLOC_018720	BACH2	NM_001170794	60468	BACH2	BTB domain and CNC homolog 2	protein-coding	0.292055	0.870473	2.98051	1.57556	5e-05	0.000322877
XLOC_016855	EGFLAM	NM_182801	133584	EGFLAM	EGF like, fibronectin type III and laminin G domains	protein-coding	0.277138	0.823318	2.97079	1.57085	0.0004	0.00206369
XLOC_006428	MEG8	NR_024149	79104	MEG8	maternally expressed 8, small nucleolar RNA host gene	ncRNA	0.700748	2.08167	2.97064	1.57077	0.0121	0.0364032
XLOC_002879	LOC643650	NR_033957	-	-	-	-	0.385677	1.13874	2.95257	1.56197	5e-05	0.000322877
XLOC_003162	EBF3	NM_001005463	253738	EBF3	early B-cell factor 3	protein-coding	0.66298	1.95301	2.94581	1.55866	5e-05	0.000322877
XLOC_021035	DGKI	NM_004717	9162	DGKI	diacylglycerol kinase iota	protein-coding	0.990545	2.91187	2.93966	1.55565	5e-05	0.000322877
XLOC_008932	WNK4	NM_032387	65266	WNK4	WNK lysine deficient protein kinase 4	protein-coding	1.91987	5.62377	2.92925	1.55053	5e-05	0.000322877
XLOC_009301	ASGR1	NM_001197216	432	ASGR1	asialoglycoprotein receptor 1	protein-coding	0.181483	0.531298	2.92754	1.54969	0.01335	0.0394445
XLOC_017723	COL23A1	NM_173465	91522	COL23A1	collagen type XXIII alpha 1 chain	protein-coding	0.506576	1.48177	2.92507	1.54847	0.0001	0.000605722
XLOC_023696	IL13RA2	NM_000640	3598	IL13RA2	interleukin 13 receptor subunit alpha 2	protein-coding	0.189696	0.554628	2.92377	1.54783	0.0157	0.0448844
XLOC_002923	ANK3	NM_020987	288	ANK3	ankyrin 3	protein-coding	0.536784	1.56685	2.91896	1.54545	5e-05	0.000322877
XLOC_001774	HIST2H2BF	NM_001024599_1	440689	HIST2H2BF	histone cluster 2 H2B family member f	protein-coding	0.206452	0.60042	2.90828	1.54017	0.008	0.0258828
XLOC_004361	PGM2L1	NM_173582	283209	PGM2L1	phosphoglucomutase 2 like 1	protein-coding	1.93661	5.62843	2.90633	1.5392	5e-05	0.000322877
XLOC_020236	WBSCR17	NM_022479	-	-	-	-	0.391146	1.13021	2.88948	1.53081	0.00015	0.000869603
XLOC_007627	NTRK3	NM_001007156	4916	NTRK3	neurotrophic receptor tyrosine kinase 3	protein-coding	0.140399	0.405235	2.88631	1.52923	0.002	0.00811889
XLOC_017357	GDNF	NM_000514	2668	GDNF	glial cell derived neurotrophic factor	protein-coding	4.24453	12.2269	2.88063	1.52638	5e-05	0.000322877
XLOC_018569	TMEM217	NM_001162900	221468	TMEM217	transmembrane protein 217	protein-coding	0.778371	2.23895	2.87646	1.52429	0.0058	0.0198576
XLOC_022220	PTGS1	NM_000962	5742	PTGS1	prostaglandin-endoperoxide synthase 1	protein-coding	0.643534	1.8443	2.86589	1.51899	5e-05	0.000322877
XLOC_015830	NCEH1	NM_001146276	57552	NCEH1	neutral cholesterol ester hydrolase 1	protein-coding	3.86846	11.0803	2.86427	1.51817	5e-05	0.000322877
XLOC_020322	DYNC1I1	NM_001135556	1780	DYNC1I1	dynein cytoplasmic 1 intermediate chain 1	protein-coding	0.346727	0.990716	2.85734	1.51467	0.0001	0.000605722
XLOC_020251	CLDN4	NM_001305	1364	CLDN4	claudin 4	protein-coding	0.327289	0.93496	2.85668	1.51434	0.00195	0.00794894
XLOC_023512	SLC38A5	NM_033518	92745	SLC38A5	solute carrier family 38 member 5	protein-coding	14.4038	41.0584	2.85053	1.51123	5e-05	0.000322877
XLOC_013557	C20orf197	NM_173644	284756	C20orf197	chromosome 20 open reading frame 197	protein-coding	0.137945	0.39265	2.84642	1.50915	0.0064	0.0216089
XLOC_004185	LPXN	NM_001143995	9404	LPXN	leupaxin	protein-coding	6.63449	18.7697	2.82911	1.50035	5e-05	0.000322877
XLOC_002522	C10orf58	NM_001243778	-	-	-	-	1.12618	3.15447	2.80104	1.48596	5e-05	0.000322877
XLOC_020372	SERPINE1	NM_000602	5054	SERPINE1	serpin family E member 1	protein-coding	393.417	1101.78	2.80054	1.4857	5e-05	0.000322877
XLOC_000890	PAPPA2	NM_020318	60676	PAPPA2	pappalysin 2	protein-coding	0.407893	1.14007	2.79502	1.48286	5e-05	0.000322877
XLOC_011745	ZNF702P	NR_003578	79986	ZNF702P	zinc finger protein 702, pseudogene	pseudo	0.812839	2.27113	2.79407	1.48237	5e-05	0.000322877
XLOC_006774	PGF	NM_001207012	5228	PGF	placental growth factor	protein-coding	2.91807	8.14018	2.78958	1.48005	5e-05	0.000322877
XLOC_022030	GLIPR2	NM_022343	152007	GLIPR2	GLI pathogenesis related 2	protein-coding	27.8093	77.5473	2.78854	1.47951	5e-05	0.000322877
XLOC_010027	SIGLEC15	NM_213602	284266	SIGLEC15	sialic acid binding Ig like lectin 15	protein-coding	0.542671	1.51275	2.7876	1.47902	0.00065	0.00314766
XLOC_018195	DCBLD1	NM_173674	285761	DCBLD1	discoidin, CUB and LCCL domain containing 1	protein-coding	10.1902	28.4043	2.78741	1.47893	0.00015	0.000869603
XLOC_021981	ACER2	NM_001010887	340485	ACER2	alkaline ceramidase 2	protein-coding	0.548334	1.52511	2.78135	1.47579	5e-05	0.000322877
XLOC_007707	CACNA1H	NM_001005407	8912	CACNA1H	calcium voltage-gated channel subunit alpha1 H	protein-coding	0.397211	1.10277	2.77628	1.47315	5e-05	0.000322877
XLOC_001472	COL9A2	NM_001852	1298	COL9A2	collagen type IX alpha 2 chain	protein-coding	1.27544	3.52137	2.76091	1.46514	5e-05	0.000322877
XLOC_023869	GAB3	NM_001081573	139716	GAB3	GRB2 associated binding protein 3	protein-coding	0.144304	0.397871	2.75717	1.46319	0.0011	0.00492847
XLOC_017629	CAMK2A	NM_015981	815	CAMK2A	calcium/calmodulin dependent protein kinase II alpha	protein-coding	0.380295	1.04748	2.75439	1.46173	5e-05	0.000322877
XLOC_013196	AP1S3	NM_001039569	130340	AP1S3	adaptor related protein complex 1 sigma 3 subunit	protein-coding	0.59327	1.63322	2.75291	1.46096	5e-05	0.000322877
XLOC_016484	OCIAD2	NM_001014446	132299	OCIAD2	OCIA domain containing 2	protein-coding	11.037	30.3657	2.75126	1.46009	5e-05	0.000322877
XLOC_015461	PFKFB4	NM_004567	5210	PFKFB4	6-phosphofructo-2-kinase/fructose-2,6-biphosphatase 4	protein-coding	3.2369	8.89153	2.74693	1.45782	5e-05	0.000322877
XLOC_001844	S100A2	NM_005978	6273	S100A2	S100 calcium binding protein A2	protein-coding	1.51052	4.13971	2.74059	1.45448	0.0001	0.000605722
XLOC_005459	ANKRD52	NM_173595	283373	ANKRD52	ankyrin repeat domain 52	protein-coding	16.7056	45.7618	2.73931	1.45381	5e-05	0.000322877
XLOC_006896	PAR5	NR_022008	-	-	-	-	0.784626	2.14373	2.73217	1.45005	5e-05	0.000322877
XLOC_007117	APH1B	NM_001145646	83464	APH1B	aph-1 homolog B, gamma-secretase subunit	protein-coding	4.52248	12.3531	2.73149	1.44969	5e-05	0.000322877
XLOC_002356	PLXDC2	NM_032812	84898	PLXDC2	plexin domain containing 2	protein-coding	0.791057	2.15307	2.72176	1.44454	5e-05	0.000322877
XLOC_002209	WNT9A	NM_003395	7483	WNT9A	Wnt family member 9A	protein-coding	0.686467	1.86665	2.71921	1.44319	0.0013	0.00566859
XLOC_001081	GJC2	NM_020435	57165	GJC2	gap junction protein gamma 2	protein-coding	0.22267	0.604498	2.71477	1.44083	0.0027	0.0104815
XLOC_011365	CRLF1	NM_004750	9244	CRLF1	cytokine receptor like factor 1	protein-coding	1.37157	3.71694	2.70999	1.43829	5e-05	0.000322877
XLOC_022598	SHC3	NM_016848	53358	SHC3	SHC adaptor protein 3	protein-coding	0.462552	1.253	2.70888	1.4377	5e-05	0.000322877
XLOC_017659	ADAM19	NM_033274	8728	ADAM19	ADAM metallopeptidase domain 19	protein-coding	36.669	99.1944	2.70513	1.4357	5e-05	0.000322877
XLOC_001471	PPT1	NM_000310	5538	PPT1	palmitoyl-protein thioesterase 1	protein-coding	17.698	47.7189	2.69629	1.43097	5e-05	0.000322877
XLOC_000336	PTPRF	NM_002840	5792	PTPRF	protein tyrosine phosphatase, receptor type F	protein-coding	10.1333	27.2793	2.69205	1.4287	5e-05	0.000322877
XLOC_020136	AQP1	NM_001185062	358	AQP1	aquaporin 1 (Colton blood group)	protein-coding	4.56121	12.1953	2.6737	1.41884	5e-05	0.000322877
XLOC_023763	MGC16121,MIR424		-	-	-	-	23.2104	62.0393	2.67291	1.41841	5e-05	0.000322877
XLOC_003082	PSD	NM_002779	5662	PSD	pleckstrin and Sec7 domain containing	protein-coding	0.1862	0.496907	2.66867	1.41612	0.0008	0.00377334
XLOC_015292	IL1RAP	NM_001167928	3556	IL1RAP	interleukin 1 receptor accessory protein	protein-coding	2.55024	6.78378	2.66006	1.41146	5e-05	0.000322877
XLOC_001903	CRABP2	NM_001199723	1382	CRABP2	cellular retinoic acid binding protein 2	protein-coding	87.8577	233.377	2.65631	1.40942	5e-05	0.000322877
XLOC_000154	CDA	NM_001785	978	CDA	cytidine deaminase	protein-coding	1.33044	3.52892	2.65245	1.40732	0.0004	0.00206369
XLOC_011651	NTF4	NM_006179	4909	NTF4	neurotrophin 4	protein-coding	1.15985	3.07514	2.65133	1.40671	0.0005	0.00250829
XLOC_010799	C5AR1	NM_001736	728	C5AR1	complement C5a receptor 1	protein-coding	0.595857	1.57877	2.64958	1.40576	0.0001	0.000605722
XLOC_000734	IL6R	NM_000565	3570	IL6R	interleukin 6 receptor	protein-coding	0.529498	1.40115	2.64619	1.40391	5e-05	0.000322877
XLOC_017030	SNX24	NM_014035	28966	SNX24	sorting nexin 24	protein-coding	4.10893	10.87	2.64546	1.40352	5e-05	0.000322877
XLOC_005547	RASSF9	NM_005447	9182	RASSF9	Ras association domain family member 9	protein-coding	0.270339	0.714608	2.64338	1.40238	0.0042	0.0151601
XLOC_005499	PPM1H	NM_020700	57460	PPM1H	protein phosphatase, Mg2+/Mn2+ dependent 1H	protein-coding	0.475726	1.25721	2.64272	1.40202	5e-05	0.000322877
XLOC_006895	PAR-SN	NR_022011	-	-	-	-	0.402893	1.06403	2.64097	1.40107	0.00085	0.00398255
XLOC_021616	CLU	NM_001831	1191	CLU	clusterin	protein-coding	20.7479	54.7892	2.64071	1.40093	5e-05	0.000322877
XLOC_016377	LOC100130872,SPON2		-	-	-	-	53.3094	140.753	2.6403	1.4007	5e-05	0.000322877
XLOC_018686	FILIP1	NM_015687	27145	FILIP1	filamin A interacting protein 1	protein-coding	0.203575	0.536143	2.63364	1.39706	0.0007	0.00335145
XLOC_017076	TGFBI	NM_000358	7045	TGFBI	transforming growth factor beta induced	protein-coding	2533.99	6666.36	2.63078	1.39549	0.01755	0.0490797
XLOC_008766	RNF112	NM_007148	7732	RNF112	ring finger protein 112	protein-coding	1.11357	2.927	2.62848	1.39423	5e-05	0.000322877
XLOC_017152	ADRB2	NM_000024	154	ADRB2	adrenoceptor beta 2	protein-coding	0.227727	0.596763	2.62052	1.38985	0.00435	0.015626
XLOC_001451	YRDC	NM_024640	79693	YRDC	yrdC N6-threonylcarbamoyltransferase domain containing	protein-coding	6.16473	16.1214	2.6151	1.38687	5e-05	0.000322877
XLOC_021699	ASPH	NM_001164756	444	ASPH	aspartate beta-hydroxylase	protein-coding	74.8449	195.314	2.60958	1.38382	5e-05	0.000322877
XLOC_003373	PRR5L	TCONS_00006446	79899	PRR5L	proline rich 5 like	protein-coding	2.59653	6.76181	2.60417	1.38082	5e-05	0.000322877
XLOC_008834	CDK5R1	NM_003885	8851	CDK5R1	cyclin dependent kinase 5 regulatory subunit 1	protein-coding	0.519586	1.35184	2.60176	1.37949	5e-05	0.000322877
XLOC_023230	PRPS1	NM_001204402	5631	PRPS1	phosphoribosyl pyrophosphate synthetase 1	protein-coding	29.8155	77.2126	2.58968	1.37277	5e-05	0.000322877
XLOC_018421	HIST1H2BK	NM_080593	85236	HIST1H2BK	histone cluster 1 H2B family member k	protein-coding	31.0439	80.2198	2.58408	1.36965	5e-05	0.000322877
XLOC_014110	KCNE1	NM_000219	3753	KCNE1	potassium voltage-gated channel subfamily E regulatory subunit 1	protein-coding	0.203982	0.52701	2.58361	1.36939	0.00155	0.00657366
XLOC_002374	APBB1IP	NM_019043	54518	APBB1IP	amyloid beta precursor protein binding family B member 1 interacting protein	protein-coding	0.590741	1.52594	2.58309	1.3691	5e-05	0.000322877
XLOC_016115	SLC4A4	NM_001098484	8671	SLC4A4	solute carrier family 4 member 4	protein-coding	1.39512	3.59964	2.58017	1.36746	5e-05	0.000322877
XLOC_022676	C9orf5	NM_032012	-	-	-	-	6.50279	16.735	2.57351	1.36374	5e-05	0.000322877
XLOC_000680	MLLT11	NM_006818	10962	MLLT11	MLLT11, transcription factor 7 cofactor	protein-coding	17.7402	45.5726	2.56889	1.36114	5e-05	0.000322877
XLOC_017434	ENC1	NM_001256574	8507	ENC1	ectodermal-neural cortex 1	protein-coding	13.7826	35.3124	2.5621	1.35733	5e-05	0.000322877
XLOC_004599	WNT5B	NM_032642	81029	WNT5B	Wnt family member 5B	protein-coding	14.849	38.0034	2.55932	1.35576	5e-05	0.000322877
XLOC_018347	TUBB2A	NM_001069	7280	TUBB2A	tubulin beta 2A class IIa	protein-coding	19.0571	48.5271	2.54641	1.34846	5e-05	0.000322877
XLOC_003992	HPX	NM_000613	3263	HPX	hemopexin	protein-coding	0.413845	1.05218	2.54245	1.34622	0.00335	0.0125263
XLOC_001997	SLC19A2	NM_006996	10560	SLC19A2	solute carrier family 19 member 2	protein-coding	1.36502	3.46753	2.54028	1.34499	5e-05	0.000322877
XLOC_015135	EPHB1	NM_004441	2047	EPHB1	EPH receptor B1	protein-coding	0.328289	0.833509	2.53895	1.34423	0.00025	0.00137111
XLOC_001623	COL24A1	NM_152890	255631	COL24A1	collagen type XXIV alpha 1 chain	protein-coding	0.575597	1.4552	2.52816	1.33809	5e-05	0.000322877
XLOC_000035	PLCH2	NM_014638	9651	PLCH2	phospholipase C eta 2	protein-coding	0.260365	0.656524	2.52155	1.33431	0.00035	0.00183707
XLOC_020124	CREB5	NM_001011666	9586	CREB5	cAMP responsive element binding protein 5	protein-coding	1.08831	2.74342	2.52081	1.33389	5e-05	0.000322877
XLOC_005537	E2F7	NM_203394	144455	E2F7	E2F transcription factor 7	protein-coding	3.09082	7.77301	2.51487	1.33048	5e-05	0.000322877
XLOC_012611	OSR1	NM_145260	130497	OSR1	odd-skipped related transciption factor 1	protein-coding	4.05941	10.1861	2.50926	1.32726	5e-05	0.000322877
XLOC_001133	KIF26B	NM_018012	55083	KIF26B	kinesin family member 26B	protein-coding	3.32384	8.33839	2.50866	1.32692	5e-05	0.000322877
XLOC_000835	UHMK1	NM_144624	127933	UHMK1	U2AF homology motif kinase 1	protein-coding	12.4366	31.136	2.50358	1.32399	5e-05	0.000322877
XLOC_020218	ZNF138	NM_001160183	7697	ZNF138	zinc finger protein 138	protein-coding	0.688424	1.7235	2.50354	1.32397	5e-05	0.000322877
XLOC_011008	NLRP2	NM_001174083	55655	NLRP2	NLR family pyrin domain containing 2	protein-coding	0.176481	0.441163	2.49978	1.3218	0.0022	0.00879861
XLOC_009053	GDPD1	NM_001165993	284161	GDPD1	glycerophosphodiester phosphodiesterase domain containing 1	protein-coding	0.231644	0.578773	2.49855	1.32109	0.0129	0.0383288
XLOC_001298	ATP13A2	NM_022089	23400	ATP13A2	ATPase 13A2	protein-coding	6.25146	15.6052	2.49625	1.31976	5e-05	0.000322877
XLOC_004736	REP15	NM_001029874	387849	REP15	RAB15 effector protein	protein-coding	0.40474	1.00918	2.4934	1.31812	0.0088	0.0280285
XLOC_012385	MARS2	NM_138395	92935	MARS2	methionyl-tRNA synthetase 2, mitochondrial	protein-coding	1.02191	2.54521	2.49064	1.31652	5e-05	0.000322877
XLOC_009288	PITPNM3	NM_001165966	83394	PITPNM3	PITPNM family member 3	protein-coding	1.16547	2.89748	2.4861	1.31389	5e-05	0.000322877
XLOC_023499	SLC9A7	NM_032591	84679	SLC9A7	solute carrier family 9 member A7	protein-coding	4.07771	10.0978	2.47634	1.30821	5e-05	0.000322877
XLOC_014056	ADAMTS1	NM_006988	9510	ADAMTS1	ADAM metallopeptidase with thrombospondin type 1 motif 1	protein-coding	28.9667	71.6919	2.47498	1.30741	5e-05	0.000322877
XLOC_020725	INHBA	NM_002192	3624	INHBA	inhibin beta A subunit	protein-coding	59.7008	147.457	2.46993	1.30447	5e-05	0.000322877
XLOC_009393	FAM83G	NM_001039999	644815	FAM83G	family with sequence similarity 83 member G	protein-coding	2.5701	6.34726	2.46965	1.30431	5e-05	0.000322877
XLOC_018125	NT5E	NM_001204813	4907	NT5E	5'-nucleotidase ecto	protein-coding	62.6052	153.848	2.45743	1.29715	5e-05	0.000322877
XLOC_020664	IGF2BP3	NM_006547	10643	IGF2BP3	insulin like growth factor 2 mRNA binding protein 3	protein-coding	10.2227	25.1177	2.45705	1.29693	5e-05	0.000322877
XLOC_000207	RPS6KA1	NM_001006665	6195	RPS6KA1	ribosomal protein S6 kinase A1	protein-coding	0.329043	0.808032	2.4557	1.29614	0.00125	0.00549015
XLOC_007115	LACTB	NM_032857	114294	LACTB	lactamase beta	protein-coding	9.94883	24.4089	2.45344	1.29481	5e-05	0.000322877
XLOC_016341	STOX2	NM_020225	56977	STOX2	storkhead box 2	protein-coding	0.174929	0.428904	2.45187	1.29389	0.00235	0.00929318
XLOC_014987	EPHA3	NM_005233	2042	EPHA3	EPH receptor A3	protein-coding	2.56608	6.28992	2.45118	1.29348	5e-05	0.000322877
XLOC_003694	AQP11	NM_173039	282679	AQP11	aquaporin 11	protein-coding	0.425191	1.04009	2.44617	1.29053	0.0014	0.00604035
XLOC_014319	TIMP3	NM_000362	7078	TIMP3	TIMP metallopeptidase inhibitor 3	protein-coding	82.2082	200.856	2.44326	1.28881	5e-05	0.000322877
XLOC_021442	TRIB1	NM_025195	10221	TRIB1	tribbles pseudokinase 1	protein-coding	1.97176	4.81374	2.44134	1.28767	5e-05	0.000322877
XLOC_020979	TSPAN12	NM_012338	23554	TSPAN12	tetraspanin 12	protein-coding	0.517189	1.2606	2.43741	1.28535	0.0002	0.00112857
XLOC_011204	LOC388499	NR_033250	-	-	-	-	0.435681	1.06109	2.43547	1.2842	0.0032	0.0120684
XLOC_010550	CILP2	NM_153221	148113	CILP2	cartilage intermediate layer protein 2	protein-coding	0.174117	0.421429	2.42038	1.27523	0.0023	0.00913242
XLOC_014624	NPTXR	NM_014293	23467	NPTXR	neuronal pentraxin receptor	protein-coding	2.00632	4.85496	2.41983	1.27491	5e-05	0.000322877
XLOC_016335	ODZ3	NM_001080477	-	-	-	-	14.6644	35.4825	2.41964	1.27479	5e-05	0.000322877
XLOC_004100	PAMR1	NM_001001991	25891	PAMR1	peptidase domain containing associated with muscle regeneration 1	protein-coding	34.0761	82.3522	2.41671	1.27305	5e-05	0.000322877
XLOC_014816	ACVR2B	NM_001106	93	ACVR2B	activin A receptor type 2B	protein-coding	0.4272	1.02898	2.40866	1.26823	5e-05	0.000322877
XLOC_018192	KPNA5	NM_002269	3841	KPNA5	karyopherin subunit alpha 5	protein-coding	2.13555	5.14025	2.40699	1.26723	5e-05	0.000322877
XLOC_007613	HOMER2	NM_004839	9455	HOMER2	homer scaffolding protein 2	protein-coding	2.21902	5.33868	2.40587	1.26656	5e-05	0.000322877
XLOC_007182	SCAMP5	NM_001178111	192683	SCAMP5	secretory carrier membrane protein 5	protein-coding	0.476624	1.14638	2.40521	1.26616	0.00015	0.000869603
XLOC_013547	LOC149773	NR_034147	-	-	-	-	0.956442	2.29584	2.4004	1.26327	0.0001	0.000605722
XLOC_003173	ADAM8	NM_001109	101	ADAM8	ADAM metallopeptidase domain 8	protein-coding	0.489774	1.17425	2.39753	1.26155	0.0002	0.00112857
XLOC_021320	RRS1	NM_015169	23212	RRS1	ribosome biogenesis regulator homolog	protein-coding	7.9892	19.1258	2.39396	1.2594	5e-05	0.000322877
XLOC_002589	CCNJ	NM_001134375	54619	CCNJ	cyclin J	protein-coding	2.06074	4.92199	2.38846	1.25608	5e-05	0.000322877
XLOC_003108	GPAM	NM_001244949	57678	GPAM	glycerol-3-phosphate acyltransferase, mitochondrial	protein-coding	5.71001	13.6323	2.38744	1.25546	5e-05	0.000322877
XLOC_011857	RNF144A	NM_014746	9781	RNF144A	ring finger protein 144A	protein-coding	0.339074	0.807058	2.38018	1.25107	0.00025	0.00137111
XLOC_021389	POP1	NM_015029	10940	POP1	POP1 homolog, ribonuclease P/MRP subunit	protein-coding	2.3657	5.60502	2.36929	1.24445	5e-05	0.000322877
XLOC_017010	DCP2	NM_152624	167227	DCP2	decapping mRNA 2	protein-coding	2.4896	5.89273	2.36694	1.24302	5e-05	0.000322877
XLOC_021601	TNFRSF10A	NM_003844	8797	TNFRSF10A	TNF receptor superfamily member 10a	protein-coding	2.05024	4.85221	2.36665	1.24285	5e-05	0.000322877
XLOC_010754	CEACAM19	NM_001127893	56971	CEACAM19	carcinoembryonic antigen related cell adhesion molecule 19	protein-coding	1.74721	4.13456	2.36638	1.24268	5e-05	0.000322877
XLOC_002794	CDNF	NM_001029954	441549	CDNF	cerebral dopamine neurotrophic factor	protein-coding	0.476469	1.12639	2.36404	1.24125	0.00505	0.0177147
XLOC_017523	2003-03-01	NM_178450	115123	2003-03-01	membrane associated ring-CH-type finger 3	protein-coding	0.713884	1.68726	2.36349	1.24092	5e-05	0.000322877
XLOC_004809	KRT7	NM_005556	3855	KRT7	keratin 7	protein-coding	72.1584	170.209	2.35882	1.23807	5e-05	0.000322877
XLOC_005014	CHST11	NM_001173982	50515	CHST11	carbohydrate sulfotransferase 11	protein-coding	1.55916	3.67522	2.35718	1.23706	5e-05	0.000322877
XLOC_015752	PCOLCE2	NM_013363	26577	PCOLCE2	procollagen C-endopeptidase enhancer 2	protein-coding	11.6073	27.3197	2.35367	1.23491	5e-05	0.000322877
XLOC_022181	ZNF462	NM_021224	58499	ZNF462	zinc finger protein 462	protein-coding	0.873082	2.05165	2.34989	1.2326	5e-05	0.000322877
XLOC_009635	ARHGAP27	NM_199282_1	201176	ARHGAP27	Rho GTPase activating protein 27	protein-coding	0.418677	0.982627	2.34698	1.23081	0.0004	0.00206369
XLOC_011960	QPCT	NM_012413	25797	QPCT	glutaminyl-peptide cyclotransferase	protein-coding	13.2829	31.0596	2.33831	1.22547	5e-05	0.000322877
XLOC_022189	UGCG	NM_003358	7357	UGCG	UDP-glucose ceramide glucosyltransferase	protein-coding	23.9066	55.8671	2.33689	1.22459	5e-05	0.000322877
XLOC_001568	JUN	NM_002228	3725	JUN	Jun proto-oncogene, AP-1 transcription factor subunit	protein-coding	24.8966	58.006	2.32988	1.22025	5e-05	0.000322877
XLOC_013974	KCNJ15	NM_170737	3772	KCNJ15	potassium voltage-gated channel subfamily J member 15	protein-coding	0.315791	0.735083	2.32775	1.21894	0.00275	0.010656
XLOC_022209	PAPPA	NM_002581	5069	PAPPA	pappalysin 1	protein-coding	35.5525	82.5801	2.32276	1.21584	5e-05	0.000322877
XLOC_002453	ZNF365	NM_199452	22891	ZNF365	zinc finger protein 365	protein-coding	0.270935	0.628005	2.31792	1.21283	0.001	0.00455922
XLOC_004948	GLIPR1	NM_006851	11010	GLIPR1	GLI pathogenesis related 1	protein-coding	46.3146	107.182	2.31422	1.21052	5e-05	0.000322877
XLOC_008391	STX1B	NM_052874	112755	STX1B	syntaxin 1B	protein-coding	0.970188	2.2447	2.31368	1.21019	5e-05	0.000322877
XLOC_012373	C2orf88	NM_032321	84281	C2orf88	chromosome 2 open reading frame 88	protein-coding	0.885172	2.04725	2.31283	1.20966	5e-05	0.000322877
XLOC_011650	CGB7	NM_033142	94027	CGB7	chorionic gonadotropin beta subunit 7	protein-coding	0.776613	1.79404	2.31008	1.20794	0.0061	0.0207227
XLOC_018862	ULBP3	NM_024518	79465	ULBP3	UL16 binding protein 3	protein-coding	2.38769	5.50948	2.30745	1.2063	0.00065	0.00314766
XLOC_012817	C2orf89	NM_001080824	-	-	-	-	0.285066	0.656842	2.30418	1.20425	0.01315	0.0389714
XLOC_008770	SPECC1	NM_001033555	92521	SPECC1	sperm antigen with calponin homology and coiled-coil domains 1	protein-coding	1.16042	2.67248	2.30303	1.20353	5e-05	0.000322877
XLOC_014111	RCAN1	NM_004414	1827	RCAN1	regulator of calcineurin 1	protein-coding	49.7441	114.358	2.29893	1.20096	5e-05	0.000322877
XLOC_017504	NREP	NM_001142474	9315	NREP	neuronal regeneration related protein	protein-coding	238.472	547.235	2.29476	1.19834	5e-05	0.000322877
XLOC_016883	IL31RA	TCONS_00031113	133396	IL31RA	interleukin 31 receptor A	protein-coding	0.288432	0.661011	2.29174	1.19644	0.0034	0.0126983
XLOC_000178	LYPLA2	NM_007260	11313	LYPLA2	lysophospholipase II	protein-coding	8.74177	20.0336	2.29171	1.19642	5e-05	0.000322877
XLOC_013291	SIRPA	NM_001040023	140885	SIRPA	signal regulatory protein alpha	protein-coding	15.639	35.8096	2.28976	1.1952	5e-05	0.000322877
XLOC_003481	STX3	NM_001178040	6809	STX3	syntaxin 3	protein-coding	2.35194	5.38373	2.28906	1.19475	5e-05	0.000322877
XLOC_002481	ADAMTS14	NM_080722	140766	ADAMTS14	ADAM metallopeptidase with thrombospondin type 1 motif 14	protein-coding	1.15928	2.65294	2.28844	1.19436	5e-05	0.000322877
XLOC_020873	SLC25A13	NM_001160210	10165	SLC25A13	solute carrier family 25 member 13	protein-coding	2.48695	5.68123	2.28442	1.19183	5e-05	0.000322877
XLOC_007901	ASPHD1	NM_181718	253982	ASPHD1	aspartate beta-hydroxylase domain containing 1	protein-coding	0.864029	1.97347	2.28403	1.19158	0.0012	0.00529986
XLOC_022112	SECISBP2	NM_024077	79048	SECISBP2	SECIS binding protein 2	protein-coding	6.44335	14.6653	2.27604	1.18652	5e-05	0.000322877
XLOC_001023	HHAT	NM_001170580	55733	HHAT	hedgehog acyltransferase	protein-coding	1.71805	3.90605	2.27354	1.18494	5e-05	0.000322877
XLOC_009148	SPHK1	NM_001142602	8877	SPHK1	sphingosine kinase 1	protein-coding	14.1256	32.1143	2.27348	1.1849	5e-05	0.000322877
XLOC_001101	KCNK1	NM_002245	3775	KCNK1	potassium two pore domain channel subfamily K member 1	protein-coding	0.885241	2.01257	2.27347	1.1849	0.00015	0.000869603
XLOC_023189	SRPX2	NM_014467	27286	SRPX2	sushi repeat containing protein, X-linked 2	protein-coding	16.4023	37.2749	2.27254	1.18431	5e-05	0.000322877
XLOC_005421	KRT8	NM_001256293	3856	KRT8	keratin 8	protein-coding	3.30715	7.50783	2.27018	1.18281	0.0011	0.00492847
XLOC_003025	RBP4	NM_006744	5950	RBP4	retinol binding protein 4	protein-coding	1.92118	4.35438	2.26651	1.18047	0.00075	0.00356931
XLOC_018021	MDFI	NM_005586	4188	MDFI	MyoD family inhibitor	protein-coding	3.3871	7.66396	2.26269	1.17804	5e-05	0.000322877
XLOC_014716	BHLHE40	NM_003670	8553	BHLHE40	basic helix-loop-helix family member e40	protein-coding	11.0354	24.9669	2.26244	1.17788	5e-05	0.000322877
XLOC_005872	GPR180	NM_180989	160897	GPR180	G protein-coupled receptor 180	protein-coding	3.18997	7.21417	2.26152	1.17729	5e-05	0.000322877
XLOC_007696	RHBDL1	NM_003961	9028	RHBDL1	rhomboid like 1	protein-coding	0.592687	1.33993	2.26077	1.17682	0.0028	0.0108135
XLOC_022692	SUSD1	NM_022486	64420	SUSD1	sushi domain containing 1	protein-coding	7.84382	17.7253	2.25978	1.17618	0.0014	0.00604035
XLOC_021077	TPK1	NM_001042482	27010	TPK1	thiamin pyrophosphokinase 1	protein-coding	0.593223	1.33956	2.25811	1.17511	0.0008	0.00377334
XLOC_013832	KCNG1	NM_002237	3755	KCNG1	potassium voltage-gated channel modifier subfamily G member 1	protein-coding	6.39314	14.4302	2.25714	1.17449	5e-05	0.000322877
XLOC_000025	ATAD3B	NM_031921	83858	ATAD3B	ATPase family, AAA domain containing 3B	protein-coding	3.16796	7.13698	2.25286	1.17176	5e-05	0.000322877
XLOC_002512	PPIF	NM_005729	10105	PPIF	peptidylprolyl isomerase F	protein-coding	17.1457	38.6209	2.25251	1.17153	5e-05	0.000322877
XLOC_012327	ITGA6	NM_000210	3655	ITGA6	integrin subunit alpha 6	protein-coding	3.8997	8.76284	2.24705	1.16804	5e-05	0.000322877
XLOC_010531	GDF15	NM_004864	9518	GDF15	growth differentiation factor 15	protein-coding	28.9434	64.9526	2.24412	1.16615	5e-05	0.000322877
XLOC_017378	HMGCS1	NM_001098272	3157	HMGCS1	3-hydroxy-3-methylglutaryl-CoA synthase 1	protein-coding	17.0683	38.2562	2.24136	1.16437	5e-05	0.000322877
XLOC_009002	IGF2BP1	NM_001160423	10642	IGF2BP1	insulin like growth factor 2 mRNA binding protein 1	protein-coding	5.99611	13.4315	2.24004	1.16352	5e-05	0.000322877
XLOC_017341	ADAMTS12	NM_030955	81792	ADAMTS12	ADAM metallopeptidase with thrombospondin type 1 motif 12	protein-coding	11.9817	26.8242	2.23876	1.1627	5e-05	0.000322877
XLOC_001064	CNIH3	NM_152495	149111	CNIH3	cornichon family AMPA receptor auxiliary protein 3	protein-coding	2.92944	6.55124	2.23635	1.16114	5e-05	0.000322877
XLOC_015455	CDC25A	NM_001789	993	CDC25A	cell division cycle 25A	protein-coding	0.737352	1.64618	2.23256	1.1587	5e-05	0.000322877
XLOC_001597	NEGR1	NM_173808	257194	NEGR1	neuronal growth regulator 1	protein-coding	4.91048	10.9539	2.23072	1.15751	5e-05	0.000322877
XLOC_023608	NAP1L2	NM_021963	4674	NAP1L2	nucleosome assembly protein 1 like 2	protein-coding	0.254615	0.567836	2.23017	1.15716	0.011	0.0335548
XLOC_009157	MGAT5B	NM_001199172	146664	MGAT5B	mannosyl (alpha-1,6-)-glycoprotein beta-1,6-N-acetyl-glucosaminyltransferase, isozyme B	protein-coding	0.604757	1.34532	2.22456	1.15352	0.00015	0.000869603
XLOC_002381	BAMBI	NM_012342	25805	BAMBI	BMP and activin membrane bound inhibitor	protein-coding	4.01647	8.93203	2.22385	1.15306	5e-05	0.000322877
XLOC_005010	TDG	NM_003211	6996	TDG	thymine DNA glycosylase	protein-coding	7.3502	16.3157	2.21976	1.15041	5e-05	0.000322877
XLOC_022517	FBXO10	NM_012166	26267	FBXO10	F-box protein 10	protein-coding	3.10962	6.90037	2.21904	1.14994	5e-05	0.000322877
XLOC_023650	GLA	NM_000169	2717	GLA	galactosidase alpha	protein-coding	5.88598	13.0546	2.21791	1.1492	0.00745	0.0244585
XLOC_017210	DOCK2	NM_004946	1794	DOCK2	dedicator of cytokinesis 2	protein-coding	0.647869	1.43672	2.21761	1.149	0.00035	0.00183707
XLOC_009359	HS3ST3A1	NM_006042	9955	HS3ST3A1	heparan sulfate-glucosamine 3-sulfotransferase 3A1	protein-coding	3.57301	7.92331	2.21754	1.14896	5e-05	0.000322877
XLOC_013853	APCDD1L	NM_153360	164284	APCDD1L	APC down-regulated 1 like	protein-coding	12.8034	28.368	2.21566	1.14774	5e-05	0.000322877
XLOC_022123	SUSD3	NM_145006	203328	SUSD3	sushi domain containing 3	protein-coding	0.684207	1.5152	2.21453	1.147	0.0101	0.0313745
XLOC_023686	ACSL4	NM_004458	2182	ACSL4	acyl-CoA synthetase long chain family member 4	protein-coding	18.7742	41.5689	2.21415	1.14675	5e-05	0.000322877
XLOC_013335	BTBD3	NM_014962	22903	BTBD3	BTB domain containing 3	protein-coding	5.3066	11.723	2.20914	1.14348	5e-05	0.000322877
XLOC_015040	C3orf52	NM_001171747	79669	C3orf52	chromosome 3 open reading frame 52	protein-coding	1.98617	4.38725	2.2089	1.14333	5e-05	0.000322877
XLOC_001545	LRP8	NM_004631	7804	LRP8	LDL receptor related protein 8	protein-coding	0.861448	1.9004	2.20605	1.14147	0.00015	0.000869603
XLOC_004203	VWCE	NM_152718	220001	VWCE	von Willebrand factor C and EGF domains	protein-coding	2.2492	4.95502	2.20301	1.13948	5e-05	0.000322877
XLOC_002970	SYNPO2L	NM_001114133	79933	SYNPO2L	synaptopodin 2 like	protein-coding	0.255796	0.562824	2.20028	1.13769	0.00245	0.00965257
XLOC_003836	SC5DL	NM_001024956	-	-	-	-	7.23955	15.9289	2.20026	1.13767	5e-05	0.000322877
XLOC_015257	ECE2	NM_001037324	9718	ECE2	endothelin converting enzyme 2	protein-coding	3.23717	7.12123	2.19983	1.13739	5e-05	0.000322877
XLOC_005278	ARHGDIB	NM_001175	397	ARHGDIB	Rho GDP dissociation inhibitor beta	protein-coding	4.11221	9.04485	2.19951	1.13718	5e-05	0.000322877
XLOC_011385	ZNF682	NM_033196	91120	ZNF682	zinc finger protein 682	protein-coding	0.486522	1.06766	2.19447	1.13388	0.00065	0.00314766
XLOC_021646	RAB11FIP1	NM_001002814	80223	RAB11FIP1	RAB11 family interacting protein 1	protein-coding	0.657655	1.44199	2.19262	1.13266	5e-05	0.000322877
XLOC_005208	SLC2A3	NM_006931	6515	SLC2A3	solute carrier family 2 member 3	protein-coding	12.8343	28.1182	2.19086	1.1315	5e-05	0.000322877
XLOC_000591	WNT2B	NM_024494	7482	WNT2B	Wnt family member 2B	protein-coding	4.1066	8.9739	2.18524	1.12779	5e-05	0.000322877
XLOC_008548	MAF	NM_001031804	4094	MAF	MAF bZIP transcription factor	protein-coding	0.802722	1.74894	2.17876	1.12351	5e-05	0.000322877
XLOC_001780	HIST2H2BE	NM_003528	8349	HIST2H2BE	histone cluster 2 H2B family member e	protein-coding	3.79599	8.27028	2.17869	1.12346	5e-05	0.000322877
XLOC_005619	SELPLG	NM_003006	6404	SELPLG	selectin P ligand	protein-coding	2.23109	4.85947	2.17807	1.12305	5e-05	0.000322877
XLOC_021691	PENK	NM_001135690	5179	PENK	proenkephalin	protein-coding	9.67972	21.0702	2.17674	1.12217	5e-05	0.000322877
XLOC_010527	IFI30	NM_006332	10437	IFI30	IFI30, lysosomal thiol reductase	protein-coding	15.2158	33.1088	2.17595	1.12164	5e-05	0.000322877
XLOC_004476	PPP2R1B	NM_001177562	5519	PPP2R1B	protein phosphatase 2 scaffold subunit Abeta	protein-coding	6.27896	13.6579	2.17519	1.12114	5e-05	0.000322877
XLOC_007762	TNFRSF12A	NM_016639	51330	TNFRSF12A	TNF receptor superfamily member 12A	protein-coding	89.8424	195.007	2.17055	1.11806	5e-05	0.000322877
XLOC_010034	LIPG	NM_006033	9388	LIPG	lipase G, endothelial type	protein-coding	1.16109	2.51824	2.16886	1.11694	5e-05	0.000322877
XLOC_002106	CYB5R1	NM_016243	51706	CYB5R1	cytochrome b5 reductase 1	protein-coding	13.1686	28.5268	2.16627	1.11522	5e-05	0.000322877
XLOC_022332	COL5A1	NM_000093	1289	COL5A1	collagen type V alpha 1 chain	protein-coding	347.301	751.786	2.16465	1.11414	5e-05	0.000322877
XLOC_023550	HSD17B10	NM_001037811	3028	HSD17B10	hydroxysteroid 17-beta dehydrogenase 10	protein-coding	32.6299	70.5362	2.1617	1.11217	5e-05	0.000322877
XLOC_005859	UCHL3	NM_006002	7347	UCHL3	ubiquitin C-terminal hydrolase L3	protein-coding	15.7185	33.9099	2.15732	1.10924	5e-05	0.000322877
XLOC_015724	RAB6B	NM_016577	51560	RAB6B	RAB6B, member RAS oncogene family	protein-coding	0.400417	0.862023	2.15281	1.10622	5e-05	0.000322877
XLOC_001431	KIAA0319L	NM_024874	79932	KIAA0319L	KIAA0319 like	protein-coding	8.49752	18.287	2.15204	1.1057	5e-05	0.000322877
XLOC_010313	NCLN	NM_020170	56926	NCLN	nicalin	protein-coding	18.9351	40.7361	2.15135	1.10524	5e-05	0.000322877
XLOC_022266	DNM1	NM_001005336	1759	DNM1	dynamin 1	protein-coding	8.60132	18.4973	2.15052	1.10468	5e-05	0.000322877
XLOC_022108	NXNL2	NM_145283	158046	NXNL2	nucleoredoxin like 2	protein-coding	1.75608	3.7725	2.14825	1.10316	0.00145	0.00620968
XLOC_001902	NES	NM_006617	10763	NES	nestin	protein-coding	5.89217	12.6444	2.14597	1.10163	5e-05	0.000322877
XLOC_018253	C6orf115	NM_021243	-	-	-	-	14.6145	31.3607	2.14586	1.10156	5e-05	0.000322877
XLOC_012535	MLPH	NM_001042467	79083	MLPH	melanophilin	protein-coding	2.6819	5.74785	2.1432	1.09977	5e-05	0.000322877
XLOC_023071	CLCN5	NM_000084	1184	CLCN5	chloride voltage-gated channel 5	protein-coding	1.20308	2.56468	2.13176	1.09205	5e-05	0.000322877
XLOC_013519	SNAI1	NM_005985	6615	SNAI1	snail family transcriptional repressor 1	protein-coding	5.45743	11.6326	2.13152	1.09188	5e-05	0.000322877
XLOC_011366	COMP	NM_000095	1311	COMP	cartilage oligomeric matrix protein	protein-coding	7.43026	15.8329	2.13087	1.09144	5e-05	0.000322877
XLOC_016758	MGC45800	NR_027107	-	-	-	-	2.13926	4.55622	2.12981	1.09073	5e-05	0.000322877
XLOC_022773	LOC100289019	NR_033374	-	-	-	-	0.605416	1.28874	2.12869	1.08996	0.00015	0.000869603
XLOC_001820	FLG	NM_002016	2312	FLG	filaggrin	protein-coding	0.626462	1.33165	2.12567	1.08792	5e-05	0.000322877
XLOC_010058	SEC11C	NM_033280	90701	SEC11C	SEC11 homolog C, signal peptidase complex subunit	protein-coding	14.2722	30.3364	2.12556	1.08784	5e-05	0.000322877
XLOC_007171	ISLR	NM_201526	3671	ISLR	immunoglobulin superfamily containing leucine rich repeat	protein-coding	45.087	95.7341	2.12332	1.08632	5e-05	0.000322877
XLOC_000169	EPHB2	NM_004442	2048	EPHB2	EPH receptor B2	protein-coding	4.54916	9.64663	2.12053	1.08442	5e-05	0.000322877
XLOC_006290	MPP5	NM_001256550	64398	MPP5	membrane palmitoylated protein 5	protein-coding	5.47859	11.5906	2.11562	1.08108	5e-05	0.000322877
XLOC_015176	TSC22D2	NM_014779	9819	TSC22D2	TSC22 domain family member 2	protein-coding	8.24645	17.4063	2.11076	1.07776	5e-05	0.000322877
XLOC_000302	MFSD2A	NM_001136493	84879	MFSD2A	major facilitator superfamily domain containing 2A	protein-coding	0.952028	2.00906	2.1103	1.07744	0.00065	0.00314766
XLOC_002195	LBR	NM_194442	3930	LBR	lamin B receptor	protein-coding	6.99563	14.7479	2.10816	1.07598	5e-05	0.000322877
XLOC_003360	HIPK3	NM_001048200	10114	HIPK3	homeodomain interacting protein kinase 3	protein-coding	9.93707	20.9459	2.10785	1.07578	5e-05	0.000322877
XLOC_022586	GOLM1	NM_177937	51280	GOLM1	golgi membrane protein 1	protein-coding	27.3768	57.5838	2.10338	1.07271	5e-05	0.000322877
XLOC_004021	NRIP3	NM_020645	56675	NRIP3	nuclear receptor interacting protein 3	protein-coding	2.20029	4.61458	2.09726	1.06851	5e-05	0.000322877
XLOC_003708	PRSS23	NM_007173	11098	PRSS23	protease, serine 23	protein-coding	133.828	280.418	2.09536	1.0672	5e-05	0.000322877
XLOC_001479	HIVEP3	NR_038261	59269	HIVEP3	human immunodeficiency virus type I enhancer binding protein 3	protein-coding	2.17118	4.5494	2.09536	1.0672	5e-05	0.000322877
XLOC_016185	BMPR1B	NM_001256794	658	BMPR1B	bone morphogenetic protein receptor type 1B	protein-coding	0.587713	1.23141	2.09526	1.06713	5e-05	0.000322877
XLOC_002089	KIF21B	NM_001252100	23046	KIF21B	kinesin family member 21B	protein-coding	0.220558	0.462096	2.09512	1.06703	0.00025	0.00137111
XLOC_017603	PCDH1	NM_002587	5097	PCDH1	protocadherin 1	protein-coding	0.536946	1.12391	2.09315	1.06568	0.00085	0.00398255
XLOC_006139	PNP	NM_000270	4860	PNP	purine nucleoside phosphorylase	protein-coding	4.17714	8.74151	2.0927	1.06537	5e-05	0.000322877
XLOC_017160	SLC26A2	NM_000112	1836	SLC26A2	solute carrier family 26 member 2	protein-coding	3.46983	7.2597	2.09224	1.06504	5e-05	0.000322877
XLOC_007875	IL21R	NM_021798	50615	IL21R	interleukin 21 receptor	protein-coding	0.583386	1.21941	2.09023	1.06366	0.00015	0.000869603
XLOC_009285	LOC728392	NM_001162371	728392	LOC728392	uncharacterized LOC728392	protein-coding	29.5885	61.8424	2.09008	1.06356	5e-05	0.000322877
XLOC_001891	MEX3A	NM_001093725	92312	MEX3A	mex-3 RNA binding family member A	protein-coding	1.62571	3.39713	2.08963	1.06325	5e-05	0.000322877
XLOC_021659	ZMAT4	NM_001135731	79698	ZMAT4	zinc finger matrin-type 4	protein-coding	0.821296	1.71563	2.08893	1.06276	0.0017	0.00710309
XLOC_010015	GALNT1	NM_020474	2589	GALNT1	polypeptide N-acetylgalactosaminyltransferase 1	protein-coding	26.228	54.768	2.08815	1.06223	5e-05	0.000322877
XLOC_016069	KIT	NM_000222	3815	KIT	KIT proto-oncogene receptor tyrosine kinase	protein-coding	4.52793	9.41273	2.07882	1.05576	5e-05	0.000322877
XLOC_017209	CCDC99	NM_017785	-	-	-	-	10.1265	21.0296	2.07669	1.05429	5e-05	0.000322877
XLOC_008258	C16orf5	NM_001199055	-	-	-	-	7.50562	15.5666	2.07399	1.05241	5e-05	0.000322877
XLOC_015258	PSMD2	NM_002808	5708	PSMD2	proteasome 26S subunit, non-ATPase 2	protein-coding	58.2787	120.839	2.07347	1.05205	5e-05	0.000322877
XLOC_013749	GDF5	NM_000557	8200	GDF5	growth differentiation factor 5	protein-coding	6.45085	13.3684	2.07235	1.05127	5e-05	0.000322877
XLOC_010437	ZNF69	NM_021915	7620	ZNF69	zinc finger protein 69	protein-coding	0.911304	1.88635	2.06995	1.04959	0.00255	0.00997539
XLOC_014091	TIAM1	NM_003253	7074	TIAM1	T-cell lymphoma invasion and metastasis 1	protein-coding	2.07971	4.30254	2.06882	1.04881	5e-05	0.000322877
XLOC_010357	TNFSF9	NM_003811	8744	TNFSF9	TNF superfamily member 9	protein-coding	1.95941	4.05335	2.06866	1.0487	0.00025	0.00137111
XLOC_016944	F2RL1	NM_005242	2150	F2RL1	F2R like trypsin receptor 1	protein-coding	0.668275	1.38108	2.06663	1.04728	0.00095	0.0043689
XLOC_010262	FSTL3	NM_005860	10272	FSTL3	follistatin like 3	protein-coding	22.4992	46.3199	2.05874	1.04176	5e-05	0.000322877
XLOC_018471	IER3	NM_003897	8870	IER3	immediate early response 3	protein-coding	69.0074	142.052	2.0585	1.0416	5e-05	0.000322877
XLOC_005632	C12orf76	NM_207435	400073	C12orf76	chromosome 12 open reading frame 76	protein-coding	1.15188	2.3688	2.05646	1.04017	0.0007	0.00335145
XLOC_021600	TNFRSF10D	NM_003840	8793	TNFRSF10D	TNF receptor superfamily member 10d	protein-coding	27.6539	56.7595	2.0525	1.03738	5e-05	0.000322877
XLOC_014470	CLTCL1	NM_001835	8218	CLTCL1	clathrin heavy chain like 1	protein-coding	2.70462	5.55024	2.05213	1.03712	5e-05	0.000322877
XLOC_017235	SFXN1	NM_022754	94081	SFXN1	sideroflexin 1	protein-coding	11.2392	23.0435	2.05028	1.03582	5e-05	0.000322877
XLOC_018349	TUBB2B	NM_178012	347733	TUBB2B	tubulin beta 2B class IIb	protein-coding	1.48514	3.03831	2.04581	1.03267	0.00045	0.00228362
XLOC_012804	LOXL3	NM_032603	84695	LOXL3	lysyl oxidase like 3	protein-coding	11.794	24.1131	2.04452	1.03176	0.00095	0.0043689
XLOC_006799	GALC	NM_001201402	2581	GALC	galactosylceramidase	protein-coding	4.26186	8.71235	2.04426	1.03158	5e-05	0.000322877
XLOC_022691	MIR3134,PTBP3		-	-	-	-	8.50688	17.3824	2.04333	1.03093	5e-05	0.000322877
XLOC_014605	CARD10	NM_014550	29775	CARD10	caspase recruitment domain family member 10	protein-coding	2.22298	4.54141	2.04294	1.03065	5e-05	0.000322877
XLOC_023043	PORCN	TCONS_00042604	64840	PORCN	porcupine O-acyltransferase	protein-coding	6.93156	14.1489	2.04123	1.02944	5e-05	0.000322877
XLOC_008490	CENPT	NM_025082	80152	CENPT	centromere protein T	protein-coding	11.8676	24.2218	2.041	1.02928	0.00015	0.000869603
XLOC_013184	PTPRN	NM_001199763	5798	PTPRN	protein tyrosine phosphatase, receptor type N	protein-coding	18.371	37.4603	2.0391	1.02793	5e-05	0.000322877
XLOC_021261	ADAM9	NM_003816	8754	ADAM9	ADAM metallopeptidase domain 9	protein-coding	89.4742	182.196	2.0363	1.02595	5e-05	0.000322877
XLOC_014535	MN1	NM_002430	4330	MN1	MN1 proto-oncogene, transcriptional regulator	protein-coding	8.13552	16.5466	2.03387	1.02423	5e-05	0.000322877
XLOC_003744	ARHGAP42	NM_152432	143872	ARHGAP42	Rho GTPase activating protein 42	protein-coding	1.44274	2.93381	2.0335	1.02396	5e-05	0.000322877
XLOC_000050	AJAP1	NM_018836	55966	AJAP1	adherens junctions associated protein 1	protein-coding	5.37705	10.918	2.03048	1.02182	5e-05	0.000322877
XLOC_021386	LAPTM4B	NM_018407	55353	LAPTM4B	lysosomal protein transmembrane 4 beta	protein-coding	25.6074	51.9326	2.02803	1.02008	5e-05	0.000322877
XLOC_002539	FAM35A	NM_019054	54537	FAM35A	family with sequence similarity 35 member A	protein-coding	6.98332	14.1564	2.02717	1.01947	5e-05	0.000322877
XLOC_000219	GPR3	NM_005281	2827	GPR3	G protein-coupled receptor 3	protein-coding	0.402044	0.81492	2.02694	1.01931	0.01245	0.0371482
XLOC_016712	SFRP2	NM_003013	6423	SFRP2	secreted frizzled related protein 2	protein-coding	0.618047	1.25208	2.02587	1.01854	0.0041	0.014854
XLOC_013330	PLCB4	TCONS_00024431	5332	PLCB4	phospholipase C beta 4	protein-coding	3.99321	8.08444	2.02455	1.0176	5e-05	0.000322877
XLOC_001284	HSPB7	NM_014424	27129	HSPB7	heat shock protein family B (small) member 7	protein-coding	9.98605	20.1767	2.02049	1.0147	5e-05	0.000322877
XLOC_001090	GALNT2	NM_004481	2590	GALNT2	polypeptide N-acetylgalactosaminyltransferase 2	protein-coding	58.7485	118.7	2.02048	1.0147	5e-05	0.000322877
XLOC_018693	ELOVL4	NM_022726	6785	ELOVL4	ELOVL fatty acid elongase 4	protein-coding	3.68215	7.43748	2.01987	1.01427	5e-05	0.000322877
XLOC_017667	CCNJL	NM_024565	79616	CCNJL	cyclin J like	protein-coding	0.771682	1.55737	2.01815	1.01303	0.00045	0.00228362
XLOC_007032	OIP5-AS1	NR_026757	729082	OIP5-AS1	OIP5 antisense RNA 1	ncRNA	8.90407	17.9509	2.01603	1.01152	5e-05	0.000322877
XLOC_015202	MFSD1	NM_001167903	64747	MFSD1	major facilitator superfamily domain containing 1	protein-coding	23.2859	46.8845	2.01343	1.00965	5e-05	0.000322877
XLOC_021772	TMEM64	NM_001008495	169200	TMEM64	transmembrane protein 64	protein-coding	5.17848	10.4172	2.01163	1.00837	5e-05	0.000322877
XLOC_003332	HTATIP2	NM_001098523	10553	HTATIP2	HIV-1 Tat interactive protein 2	protein-coding	13.3152	26.759	2.00966	1.00695	5e-05	0.000322877
XLOC_017698	NOP16	NM_001256539	51491	NOP16	NOP16 nucleolar protein	protein-coding	9.65253	19.3787	2.00763	1.00549	5e-05	0.000322877
XLOC_000610	PTGFRN	NM_020440	5738	PTGFRN	prostaglandin F2 receptor inhibitor	protein-coding	10.1638	20.3874	2.00588	1.00424	5e-05	0.000322877
XLOC_012763	GFPT1	NM_001244710	2673	GFPT1	glutamine--fructose-6-phosphate transaminase 1	protein-coding	15.4892	31.0328	2.00351	1.00253	5e-05	0.000322877
XLOC_000469	DNAJB4	NM_007034	11080	DNAJB4	DnaJ heat shock protein family (Hsp40) member B4	protein-coding	18.4699	36.971	2.00169	1.00122	5e-05	0.000322877
XLOC_021545	SGK223	NM_001080826	-	-	-	-	3.94705	7.89545	2.00034	1.00025	5e-05	0.000322877
XLOC_012472	DES	NM_001927	1674	DES	desmin	protein-coding	71.0976	141.692	1.99292	0.994886	5e-05	0.000322877
XLOC_006785	POMT2	NM_013382	29954	POMT2	protein O-mannosyltransferase 2	protein-coding	3.90917	7.79034	1.99284	0.994824	5e-05	0.000322877
XLOC_002403	ZNF485	NM_145312	220992	ZNF485	zinc finger protein 485	protein-coding	0.616304	1.22787	1.99231	0.994444	0.0061	0.0207227
XLOC_012379	OBFC2A	NR_045623	-	-	-	-	9.99305	19.9068	1.99206	0.994264	5e-05	0.000322877
XLOC_012103	RMND5A	NM_022780	64795	RMND5A	required for meiotic nuclear division 5 homolog A	protein-coding	3.85061	7.67041	1.992	0.994217	0.01095	0.0334344
XLOC_023226	RNF128	NM_194463	79589	RNF128	ring finger protein 128, E3 ubiquitin protein ligase	protein-coding	0.334575	0.666272	1.9914	0.993782	0.00825	0.0265295
XLOC_021486	EXOSC4	NM_019037	54512	EXOSC4	exosome component 4	protein-coding	8.15139	16.2103	1.98865	0.991793	5e-05	0.000322877
XLOC_009808	HN1	NM_016185	-	-	-	-	31.5742	62.66	1.98453	0.988799	5e-05	0.000322877
XLOC_004811	KRT18	NM_000224	3875	KRT18	keratin 18	protein-coding	21.1134	41.8791	1.98353	0.988072	5e-05	0.000322877
XLOC_015573	PRICKLE2	NM_198859	166336	PRICKLE2	prickle planar cell polarity protein 2	protein-coding	4.64872	9.21921	1.98317	0.98781	5e-05	0.000322877
XLOC_018860	RAET1K	NR_024045	646024	RAET1K	retinoic acid early transcript 1K pseudogene	pseudo	0.672787	1.33178	1.9795	0.985134	0.0054	0.0186845
XLOC_000195	EXTL1	NM_004455	2134	EXTL1	exostosin like glycosyltransferase 1	protein-coding	1.20044	2.37567	1.979	0.984771	5e-05	0.000322877
XLOC_022567	C9orf41	NM_152420	-	-	-	-	4.64644	9.1929	1.97848	0.984394	5e-05	0.000322877
XLOC_013374	ENTPD6	NM_001114089	955	ENTPD6	ectonucleoside triphosphate diphosphohydrolase 6 (putative)	protein-coding	19.1979	37.9055	1.97446	0.981459	5e-05	0.000322877
XLOC_008735	TRPV2	NM_016113	51393	TRPV2	transient receptor potential cation channel subfamily V member 2	protein-coding	6.88064	13.5842	1.97426	0.981315	5e-05	0.000322877
XLOC_020871	PON2	NM_000305	5445	PON2	paraoxonase 2	protein-coding	33.0765	65.2799	1.9736	0.980832	5e-05	0.000322877
XLOC_015686	SNX4	NM_003794	8723	SNX4	sorting nexin 4	protein-coding	8.44481	16.6311	1.96939	0.977747	5e-05	0.000322877
XLOC_018500	NEU1	NM_000434	4758	NEU1	neuraminidase 1	protein-coding	15.827	31.1431	1.96772	0.976525	5e-05	0.000322877
XLOC_009441	SSH2	NM_033389	85464	SSH2	slingshot protein phosphatase 2	protein-coding	1.97754	3.88732	1.96574	0.975069	5e-05	0.000322877
XLOC_004376	LRRC32	NM_001128922	2615	LRRC32	leucine rich repeat containing 32	protein-coding	17.1417	33.67	1.96422	0.973954	5e-05	0.000322877
XLOC_012671	FAM98A	NM_015475	25940	FAM98A	family with sequence similarity 98 member A	protein-coding	29.7086	58.3447	1.9639	0.973721	5e-05	0.000322877
XLOC_021044	HIPK2	NM_001113239	28996	HIPK2	homeodomain interacting protein kinase 2	protein-coding	5.97717	11.7343	1.96319	0.973197	5e-05	0.000322877
XLOC_002981	ZNF503	NM_032772	84858	ZNF503	zinc finger protein 503	protein-coding	8.81466	17.2874	1.96121	0.971744	5e-05	0.000322877
XLOC_008480	FHOD1	NM_013241	29109	FHOD1	formin homology 2 domain containing 1	protein-coding	8.825	17.2904	1.95925	0.970303	5e-05	0.000322877
XLOC_000839	RGS4	NM_001113380	5999	RGS4	regulator of G protein signaling 4	protein-coding	14.9876	29.3369	1.95741	0.968947	5e-05	0.000322877
XLOC_017108	PCDHA1,PCDHA10,PCDHA11,PCDHA12,PCDHA13,PCDHA2,PCDHA3,PCDHA4,PCDHA5,PCDHA6,PCDHA7,PCDHA8,PCDHA9,PCDHAC1,PCDHAC2		-	-	-	-	0.441893	0.864956	1.95739	0.96893	0.00325	0.0122352
XLOC_016315	MSMO1	NM_001017369	6307	MSMO1	methylsterol monooxygenase 1	protein-coding	28.9878	56.6454	1.95411	0.966513	5e-05	0.000322877
XLOC_014788	TGFBR2	NM_001024847	7048	TGFBR2	transforming growth factor beta receptor 2	protein-coding	23.1071	45.1506	1.95397	0.966409	5e-05	0.000322877
XLOC_010189	HDHD2	NM_032124	84064	HDHD2	haloacid dehalogenase like hydrolase domain containing 2	protein-coding	7.29823	14.254	1.95308	0.965748	5e-05	0.000322877
XLOC_007505	IGDCC4	NM_020962	57722	IGDCC4	immunoglobulin superfamily DCC subclass member 4	protein-coding	5.49798	10.7328	1.95214	0.965053	5e-05	0.000322877
XLOC_020130	PLEKHA8	NM_001197027	84725	PLEKHA8	pleckstrin homology domain containing A8	protein-coding	2.67446	5.20946	1.94785	0.961886	5e-05	0.000322877
XLOC_008005	GPR56	NM_001145774	-	-	-	-	0.26956	0.523679	1.94272	0.958076	0.00525	0.018265
XLOC_001608	ELTD1	NM_022159	-	-	-	-	2.169	4.21265	1.94221	0.957698	5e-05	0.000322877
XLOC_023120	AR	NM_001011645	367	AR	androgen receptor	protein-coding	0.462935	0.898268	1.94038	0.956336	0.00025	0.00137111
XLOC_001938	TAGLN2	NM_003564	8407	TAGLN2	transgelin 2	protein-coding	193.097	374.269	1.93824	0.95475	5e-05	0.000322877
XLOC_001342	GALE	NM_001008216	2582	GALE	UDP-galactose-4-epimerase	protein-coding	6.77053	13.117	1.93737	0.954097	5e-05	0.000322877
XLOC_013448	VSTM2L	NM_080607	128434	VSTM2L	V-set and transmembrane domain containing 2 like	protein-coding	0.500168	0.967251	1.93385	0.951478	0.0147	0.0425232
XLOC_017611	PRELID2	NM_138492	153768	PRELID2	PRELI domain containing 2	protein-coding	0.990203	1.91469	1.93363	0.951315	0.0021	0.008468
XLOC_021731	C8orf84	NM_153225	-	-	-	-	0.777831	1.50315	1.93249	0.95046	0.0008	0.00377334
XLOC_020980	FAM3C	NM_001040020	10447	FAM3C	family with sequence similarity 3 member C	protein-coding	14.2423	27.4818	1.92959	0.948294	5e-05	0.000322877
XLOC_021023	PLXNA4	NM_181775	91584	PLXNA4	plexin A4	protein-coding	1.68107	3.24171	1.92836	0.947375	5e-05	0.000322877
XLOC_005291	ST8SIA1	NM_003034	6489	ST8SIA1	ST8 alpha-N-acetyl-neuraminide alpha-2,8-sialyltransferase 1	protein-coding	0.355266	0.684727	1.92736	0.946629	0.00025	0.00137111
XLOC_007093	MAPK6	NM_002748	5597	MAPK6	mitogen-activated protein kinase 6	protein-coding	25.7449	49.5729	1.92554	0.945265	5e-05	0.000322877
XLOC_006770	LTBP2	NM_000428	4053	LTBP2	latent transforming growth factor beta binding protein 2	protein-coding	85.024	163.657	1.92483	0.944733	5e-05	0.000322877
XLOC_017359	LIFR	NM_002310	3977	LIFR	LIF receptor alpha	protein-coding	2.74028	5.26983	1.9231	0.943433	5e-05	0.000322877
XLOC_004431	SESN3	NM_144665	143686	SESN3	sestrin 3	protein-coding	4.46641	8.57847	1.92066	0.941605	5e-05	0.000322877
XLOC_008781	KSR1	NM_014238	8844	KSR1	kinase suppressor of ras 1	protein-coding	2.06221	3.95758	1.9191	0.940427	5e-05	0.000322877
XLOC_021230	SCARA3	NM_182826	51435	SCARA3	scavenger receptor class A member 3	protein-coding	39.6836	76.0748	1.91703	0.938876	5e-05	0.000322877
XLOC_023423	HDHD1	NM_001135565	-	-	-	-	10.8219	20.7349	1.91601	0.938107	5e-05	0.000322877
XLOC_011228	ZNF121	NM_001008727	7675	ZNF121	zinc finger protein 121	protein-coding	1.04984	2.01118	1.9157	0.937873	0.00285	0.0109633
XLOC_022762	TOR2A	NM_001085347	27433	TOR2A	torsin family 2 member A	protein-coding	3.43382	6.57541	1.9149	0.937266	0.00025	0.00137111
XLOC_014299	MTFP1	NM_001003704	51537	MTFP1	mitochondrial fission process 1	protein-coding	2.48343	4.74665	1.91133	0.934576	0.0007	0.00335145
XLOC_004401	ME3	NM_001161586	10873	ME3	malic enzyme 3	protein-coding	2.81148	5.37323	1.91117	0.93446	5e-05	0.000322877
XLOC_023827	GABRE	NM_004961	2564	GABRE	gamma-aminobutyric acid type A receptor epsilon subunit	protein-coding	6.32576	12.0802	1.90968	0.933334	5e-05	0.000322877
XLOC_012969	NCKAP5	NM_207363	344148	NCKAP5	NCK associated protein 5	protein-coding	0.905504	1.72918	1.90963	0.933295	5e-05	0.000322877
XLOC_021956	RCL1	NM_005772	10171	RCL1	RNA terminal phosphate cyclase like 1	protein-coding	2.16582	4.13307	1.90832	0.9323	0.00015	0.000869603
XLOC_020447	FLNC	NM_001127487	2318	FLNC	filamin C	protein-coding	65.0666	124.071	1.90683	0.931177	5e-05	0.000322877
XLOC_010430	CNN1	NM_001299	1264	CNN1	calponin 1	protein-coding	103.959	198.124	1.90579	0.930389	5e-05	0.000322877
XLOC_007091	TMOD2	NM_001142885	29767	TMOD2	tropomodulin 2	protein-coding	3.68699	7.0238	1.90502	0.929808	5e-05	0.000322877
XLOC_016217	C4orf32	NM_152400	-	-	-	-	1.15571	2.19917	1.90287	0.92818	0.00055	0.00271305
XLOC_004296	CD248	NM_020404	57124	CD248	CD248 molecule	protein-coding	219.039	415.61	1.89742	0.924043	5e-05	0.000322877
XLOC_009076	DCAF7	NM_005828	10238	DCAF7	DDB1 and CUL4 associated factor 7	protein-coding	11.1899	21.222	1.89653	0.923363	5e-05	0.000322877
XLOC_018350	SLC22A23	NM_015482	63027	SLC22A23	solute carrier family 22 member 23	protein-coding	4.45526	8.44586	1.89571	0.922735	5e-05	0.000322877
XLOC_021769	MMP16	NM_005941	4325	MMP16	matrix metallopeptidase 16	protein-coding	7.10158	13.4501	1.89396	0.921405	5e-05	0.000322877
XLOC_009726	PTRH2	NM_016077	51651	PTRH2	peptidyl-tRNA hydrolase 2	protein-coding	12.2368	23.14	1.89102	0.919163	5e-05	0.000322877
XLOC_012710	MCFD2	NM_001171508	90411	MCFD2	multiple coagulation factor deficiency 2	protein-coding	43.9003	82.9292	1.88903	0.917649	5e-05	0.000322877
XLOC_007790	ALG1	NM_019109	56052	ALG1	ALG1, chitobiosyldiphosphodolichol beta-mannosyltransferase	protein-coding	5.79912	10.9387	1.88627	0.915535	5e-05	0.000322877
XLOC_021710	MYBL1	NM_001080416	4603	MYBL1	MYB proto-oncogene like 1	protein-coding	2.53294	4.76917	1.88286	0.912925	5e-05	0.000322877
XLOC_023638	NAP1L3	NM_004538	4675	NAP1L3	nucleosome assembly protein 1 like 3	protein-coding	4.27955	8.05327	1.8818	0.912116	5e-05	0.000322877
XLOC_001459	GJA9,GJA9-MYCBP,MYCBP		-	-	-	-	4.54436	8.54863	1.88115	0.911616	5e-05	0.000322877
XLOC_020628	DAGLB	NM_001142936	221955	DAGLB	diacylglycerol lipase beta	protein-coding	5.26152	9.88563	1.87885	0.909853	5e-05	0.000322877
XLOC_000510	MTF2	NM_001164391	22823	MTF2	metal response element binding transcription factor 2	protein-coding	3.13688	5.89092	1.87796	0.909163	5e-05	0.000322877
XLOC_007894	QPRT	NM_014298	23475	QPRT	quinolinate phosphoribosyltransferase	protein-coding	8.69388	16.308	1.8758	0.907508	5e-05	0.000322877
XLOC_008107	GAN	NM_022041	8139	GAN	gigaxonin	protein-coding	1.03018	1.93192	1.87532	0.907139	0.0003	0.00160717
XLOC_012197	SLC20A1	NM_005415	6574	SLC20A1	solute carrier family 20 member 1	protein-coding	22.4505	42.0815	1.87441	0.906439	5e-05	0.000322877
XLOC_012191	TMEM87B	NM_032824	84910	TMEM87B	transmembrane protein 87B	protein-coding	9.39544	17.6058	1.87387	0.906018	5e-05	0.000322877
XLOC_020254	LIMK1	NM_001204426	3984	LIMK1	LIM domain kinase 1	protein-coding	17.1602	32.1544	1.87378	0.90595	5e-05	0.000322877
XLOC_007211	TMED3	NM_007364	23423	TMED3	transmembrane p24 trafficking protein 3	protein-coding	69.1349	129.5	1.87315	0.905466	5e-05	0.000322877
XLOC_016884	MAP3K1	NM_005921	4214	MAP3K1	mitogen-activated protein kinase kinase kinase 1	protein-coding	2.07394	3.88475	1.87313	0.905448	5e-05	0.000322877
XLOC_003883	NTM	NM_001144058	50863	NTM	neurotrimin	protein-coding	6.26467	11.704	1.86825	0.901691	5e-05	0.000322877
XLOC_020583	INSIG1	NM_005542	3638	INSIG1	insulin induced gene 1	protein-coding	30.581	57.1301	1.86816	0.901615	5e-05	0.000322877
XLOC_017814	MRS2	NM_020662	57380	MRS2	MRS2, magnesium transporter	protein-coding	4.88984	9.13011	1.86716	0.900845	5e-05	0.000322877
XLOC_001645	TMED5	NM_001167830	50999	TMED5	transmembrane p24 trafficking protein 5	protein-coding	7.94255	14.8214	1.86608	0.900008	5e-05	0.000322877
XLOC_011045	ZNF460	NM_006635	10794	ZNF460	zinc finger protein 460	protein-coding	0.45168	0.842852	1.86604	0.899978	0.00575	0.019713
XLOC_001286	EPHA2	NM_004431	1969	EPHA2	EPH receptor A2	protein-coding	12.0984	22.5461	1.86356	0.898062	5e-05	0.000322877
XLOC_005043	FAM216A	NM_013300	29902	FAM216A	family with sequence similarity 216 member A	protein-coding	4.50097	8.38628	1.86322	0.897795	0.0007	0.00335145
XLOC_000878	C1orf9	NM_016227	-	-	-	-	9.18915	17.1048	1.86141	0.896398	5e-05	0.000322877
XLOC_006261	DACT1	NR_046095	51339	DACT1	dishevelled binding antagonist of beta catenin 1	protein-coding	13.7693	25.6255	1.86106	0.896125	5e-05	0.000322877
XLOC_000180	PNRC2	NM_017761	55629	PNRC2	proline rich nuclear receptor coactivator 2	protein-coding	14.6104	27.1704	1.85966	0.89504	5e-05	0.000322877
XLOC_021599	TNFRSF10B	NM_003842	8795	TNFRSF10B	TNF receptor superfamily member 10b	protein-coding	38.9771	72.4532	1.85887	0.894423	5e-05	0.000322877
XLOC_021863	FAM49B	NR_046359	51571	FAM49B	family with sequence similarity 49 member B	protein-coding	5.25925	9.77177	1.85802	0.893763	5e-05	0.000322877
XLOC_012032	PNO1	NM_020143	56902	PNO1	partner of NOB1 homolog	protein-coding	9.06514	16.8324	1.85683	0.89284	5e-05	0.000322877
XLOC_008448	CIAPIN1	NM_020313	57019	CIAPIN1	cytokine induced apoptosis inhibitor 1	protein-coding	10.6804	19.7886	1.8528	0.889704	5e-05	0.000322877
XLOC_003302	MICAL2	NM_014632	9645	MICAL2	microtubule associated monooxygenase, calponin and LIM domain containing 2	protein-coding	31.3132	57.9771	1.85152	0.888712	5e-05	0.000322877
XLOC_001452	MTF1	NM_005955	4520	MTF1	metal regulatory transcription factor 1	protein-coding	2.72696	5.0479	1.85111	0.88839	5e-05	0.000322877
XLOC_021354	CA13	NM_198584	377677	CA13	carbonic anhydrase 13	protein-coding	0.751856	1.39084	1.84988	0.887428	0.0012	0.00529986
XLOC_008117	OSGIN1	NM_182981	29948	OSGIN1	oxidative stress induced growth inhibitor 1	protein-coding	2.45891	4.54841	1.84977	0.887343	0.0002	0.00112857
XLOC_002266	SMYD3	NM_001167740	64754	SMYD3	SET and MYND domain containing 3	protein-coding	8.00984	14.8034	1.84815	0.886083	5e-05	0.000322877
XLOC_016256	CCRN4L	NM_012118	-	-	-	-	3.16423	5.84599	1.84752	0.885593	5e-05	0.000322877
XLOC_014009	LRRC3	NM_030891	81543	LRRC3	leucine rich repeat containing 3	protein-coding	0.642165	1.1855	1.8461	0.88448	0.0088	0.0280285
XLOC_001510	PIK3R3	NM_001114172	8503	PIK3R3	phosphoinositide-3-kinase regulatory subunit 3	protein-coding	2.31912	4.27872	1.84498	0.883602	5e-05	0.000322877
XLOC_023574	FAM123B	NM_152424	-	-	-	-	0.828296	1.52805	1.84481	0.883473	0.0001	0.000605722
XLOC_012843	LOC654342	NR_027238	654342	LOC654342	lymphocyte-specific protein 1 pseudogene	pseudo	20.4459	37.7073	1.84425	0.883032	5e-05	0.000322877
XLOC_001304	IFFO2	NM_001136265	126917	IFFO2	intermediate filament family orphan 2	protein-coding	4.85407	8.93779	1.8413	0.880723	5e-05	0.000322877
XLOC_003831	TMEM136	NM_174926	219902	TMEM136	transmembrane protein 136	protein-coding	2.75731	5.07545	1.84073	0.880274	5e-05	0.000322877
XLOC_003837	SORL1	NM_003105	6653	SORL1	sortilin related receptor 1	protein-coding	0.558064	1.02688	1.84008	0.879765	5e-05	0.000322877
XLOC_007296	IGF1R	NM_000875	3480	IGF1R	insulin like growth factor 1 receptor	protein-coding	9.76932	17.9658	1.839	0.878923	5e-05	0.000322877
XLOC_001677	TAF13	NM_005645	6884	TAF13	TATA-box binding protein associated factor 13	protein-coding	37.8858	69.6439	1.83826	0.87834	5e-05	0.000322877
XLOC_022636	SLC35D2	NM_007001	11046	SLC35D2	solute carrier family 35 member D2	protein-coding	4.5063	8.27944	1.8373	0.87759	5e-05	0.000322877
XLOC_011085	PPAP2C	NM_003712	-	-	-	-	2.92315	5.37042	1.8372	0.877511	0.001	0.00455922
XLOC_013707	ABHD12	NM_001042472	26090	ABHD12	abhydrolase domain containing 12	protein-coding	15.5711	28.5791	1.83539	0.87609	0.0175	0.0489722
XLOC_017168	C5orf62	NM_032947	-	-	-	-	10.7844	19.7885	1.83492	0.875716	5e-05	0.000322877
XLOC_006057	TBC1D4	NM_014832	9882	TBC1D4	TBC1 domain family member 4	protein-coding	2.14459	3.93476	1.83474	0.875574	5e-05	0.000322877
XLOC_020415	MET	NM_000245	4233	MET	MET proto-oncogene, receptor tyrosine kinase	protein-coding	9.37412	17.1866	1.83341	0.874529	5e-05	0.000322877
XLOC_015808	BCHE	NM_000055	590	BCHE	butyrylcholinesterase	protein-coding	0.543921	0.996805	1.83263	0.873914	0.01715	0.0481945
XLOC_017910	DDR1	TCONS_00033019	780	DDR1	discoidin domain receptor tyrosine kinase 1	protein-coding	13.1862	24.1296	1.82991	0.871775	5e-05	0.000322877
XLOC_011891	FKBP1B	NM_004116	2281	FKBP1B	FK506 binding protein 1B	protein-coding	2.34159	4.27986	1.82776	0.870075	0.00505	0.0177147
XLOC_015552	ARHGEF3	NM_001128615	50650	ARHGEF3	Rho guanine nucleotide exchange factor 3	protein-coding	1.80277	3.29369	1.82702	0.869489	0.0001	0.000605722
XLOC_007379	C15orf57	NM_001080791	-	-	-	-	6.47242	11.8223	1.82657	0.869134	5e-05	0.000322877
XLOC_002918	FAM13C	NM_001143773	220965	FAM13C	family with sequence similarity 13 member C	protein-coding	0.513106	0.936879	1.8259	0.868606	0.00595	0.0202945
XLOC_001728	IGSF3	NM_001007237	3321	IGSF3	immunoglobulin superfamily member 3	protein-coding	0.344332	0.628591	1.82554	0.868321	0.0032	0.0120684
XLOC_004384	ALG8	NM_001007027	79053	ALG8	ALG8, alpha-1,3-glucosyltransferase	protein-coding	12.7827	23.314	1.82387	0.867004	5e-05	0.000322877
XLOC_007058	EIF3J	NM_003758	8669	EIF3J	eukaryotic translation initiation factor 3 subunit J	protein-coding	21.0495	38.3818	1.82341	0.866636	5e-05	0.000322877
XLOC_007348	FMN1	NM_001103184	342184	FMN1	formin 1	protein-coding	1.00117	1.8253	1.82317	0.866447	5e-05	0.000322877
XLOC_003927	H19,MIR675		-	-	-	-	35.5927	64.8557	1.82216	0.865652	5e-05	0.000322877
XLOC_023194	DRP2	NM_001171184	1821	DRP2	dystrophin related protein 2	protein-coding	1.67543	3.05214	1.82171	0.86529	5e-05	0.000322877
XLOC_015849	ALG3	NM_001006941	10195	ALG3	ALG3, alpha-1,3- mannosyltransferase	protein-coding	14.227	25.9146	1.82151	0.865134	5e-05	0.000322877
XLOC_012517	EIF4E2	NM_004846	9470	EIF4E2	eukaryotic translation initiation factor 4E family member 2	protein-coding	37.7417	68.656	1.8191	0.863226	5e-05	0.000322877
XLOC_006232	TMX1	NM_030755	81542	TMX1	thioredoxin related transmembrane protein 1	protein-coding	9.587	17.4364	1.81875	0.862951	5e-05	0.000322877
XLOC_010663	KCNK6	NM_004823	9424	KCNK6	potassium two pore domain channel subfamily K member 6	protein-coding	3.78217	6.87605	1.81802	0.862366	5e-05	0.000322877
XLOC_021213	LOC254896,TNFRSF10C		-	-	-	-	4.77865	8.67705	1.8158	0.860602	5e-05	0.000322877
XLOC_020859	CDK6	NM_001145306	1021	CDK6	cyclin dependent kinase 6	protein-coding	15.8485	28.7752	1.81564	0.86048	5e-05	0.000322877
XLOC_011886	RHOB	NM_004040	388	RHOB	ras homolog family member B	protein-coding	63.5757	115.42	1.81547	0.860346	5e-05	0.000322877
XLOC_002157	SLC30A1	NM_021194	7779	SLC30A1	solute carrier family 30 member 1	protein-coding	9.89886	17.9632	1.81467	0.85971	5e-05	0.000322877
XLOC_004081	BDNF	NM_170731	627	BDNF	brain derived neurotrophic factor	protein-coding	11.6037	21.034	1.8127	0.858138	5e-05	0.000322877
XLOC_018405	HIST1H1C	NM_005319	3006	HIST1H1C	histone cluster 1 H1 family member c	protein-coding	7.39817	13.4049	1.81192	0.85752	0.00045	0.00228362
XLOC_021250	ERLIN2	NM_001003790	11160	ERLIN2	ER lipid raft associated 2	protein-coding	13.1887	23.889	1.81132	0.857044	5e-05	0.000322877
XLOC_010612	FXYD5	NM_001164605	53827	FXYD5	FXYD domain containing ion transport regulator 5	protein-coding	102.591	185.739	1.81048	0.856373	5e-05	0.000322877
XLOC_009255	SHPK,TRPV1		-	-	-	-	2.48254	4.49149	1.80923	0.855377	0.00015	0.000869603
XLOC_020783	ZNF680	NM_001130022	340252	ZNF680	zinc finger protein 680	protein-coding	0.813203	1.47072	1.80855	0.854835	0.00355	0.0131387
XLOC_002805	CUBN	NM_001081	8029	CUBN	cubilin	protein-coding	0.802898	1.4511	1.80733	0.853858	5e-05	0.000322877
XLOC_013555	FAM217B	NM_001190827	63939	FAM217B	family with sequence similarity 217 member B	protein-coding	2.50984	4.53381	1.80641	0.853129	5e-05	0.000322877
XLOC_010180	PSTPIP2	NM_024430	9050	PSTPIP2	proline-serine-threonine phosphatase interacting protein 2	protein-coding	4.28989	7.74399	1.80517	0.852136	5e-05	0.000322877
XLOC_018281	ULBP1	NM_025218	80329	ULBP1	UL16 binding protein 1	protein-coding	7.58332	13.6872	1.80491	0.851926	5e-05	0.000322877
XLOC_004481	TIMM8B	NM_012459	26521	TIMM8B	translocase of inner mitochondrial membrane 8 homolog B	protein-coding	20.4154	36.8317	1.80411	0.85129	0.0008	0.00377334
XLOC_000342	ATP6V0B	NM_001039457	533	ATP6V0B	ATPase H+ transporting V0 subunit b	protein-coding	36.0972	65.1157	1.8039	0.851118	5e-05	0.000322877
XLOC_003614	C11orf80,RCE1		-	-	-	-	5.16887	9.31648	1.80242	0.849936	0.0001	0.000605722
XLOC_006894	SNRPN,SNURF		-	-	-	-	33.4844	60.3032	1.80093	0.848745	5e-05	0.000322877
XLOC_007284	ST8SIA2	NM_006011	8128	ST8SIA2	ST8 alpha-N-acetyl-neuraminide alpha-2,8-sialyltransferase 2	protein-coding	1.88232	3.38942	1.80066	0.848527	5e-05	0.000322877
XLOC_018540	BAK1	NM_001188	578	BAK1	BCL2 antagonist/killer 1	protein-coding	6.86058	12.3532	1.80061	0.848482	5e-05	0.000322877
XLOC_021960	CD274	NM_014143	29126	CD274	CD274 molecule	protein-coding	1.57656	2.83795	1.80009	0.848069	5e-05	0.000322877
XLOC_004657	NECAP1	NM_015509	25977	NECAP1	NECAP endocytosis associated 1	protein-coding	8.15098	14.6627	1.79889	0.847105	5e-05	0.000322877
XLOC_018024	BYSL	NM_004053	705	BYSL	bystin like	protein-coding	7.92792	14.2482	1.79722	0.845765	5e-05	0.000322877
XLOC_016487	USP46	NM_022832	64854	USP46	ubiquitin specific peptidase 46	protein-coding	3.15037	5.6603	1.79671	0.845357	5e-05	0.000322877
XLOC_021445	MYC	NM_002467	4609	MYC	MYC proto-oncogene, bHLH transcription factor	protein-coding	14.088	25.2779	1.79429	0.84341	5e-05	0.000322877
XLOC_015282	ST6GAL1	NM_003032	6480	ST6GAL1	ST6 beta-galactoside alpha-2,6-sialyltransferase 1	protein-coding	0.39829	0.713695	1.7919	0.841488	0.0076	0.0248418
XLOC_018052	TMEM63B	NM_018426	55362	TMEM63B	transmembrane protein 63B	protein-coding	9.35492	16.7618	1.79176	0.84138	5e-05	0.000322877
XLOC_015934	C4orf48	NM_001141936	401115	C4orf48	chromosome 4 open reading frame 48	protein-coding	7.17388	12.8433	1.79029	0.84019	0.0061	0.0207227
XLOC_007541	ADPGK	NM_031284	83440	ADPGK	ADP dependent glucokinase	protein-coding	15.1562	27.1338	1.79028	0.840183	5e-05	0.000322877
XLOC_000341	DPH2	NM_001039589	1802	DPH2	DPH2 homolog	protein-coding	5.60562	10.0325	1.78972	0.839735	5e-05	0.000322877
XLOC_022970	SMS	NM_004595	6611	SMS	spermine synthase	protein-coding	18.2355	32.6009	1.78777	0.838162	5e-05	0.000322877
XLOC_000023	VWA1	NM_022834	64856	VWA1	von Willebrand factor A domain containing 1	protein-coding	0.758098	1.35482	1.78713	0.837645	0.00095	0.0043689
XLOC_007447	LYSMD2	NM_001143917	256586	LYSMD2	LysM domain containing 2	protein-coding	3.59366	6.42226	1.78711	0.837627	0.0009	0.00417829
XLOC_000919	LAMC2	NM_005562	3918	LAMC2	laminin subunit gamma 2	protein-coding	0.654291	1.16889	1.7865	0.837135	0.00095	0.0043689
XLOC_007942	ZNF267	NM_003414	10308	ZNF267	zinc finger protein 267	protein-coding	2.05676	3.67389	1.78625	0.836935	5e-05	0.000322877
XLOC_022164	MURC	NM_001018116	-	-	-	-	0.453689	0.809445	1.78414	0.835229	0.01735	0.0486382
XLOC_005329	PRICKLE1	NM_153026	144165	PRICKLE1	prickle planar cell polarity protein 1	protein-coding	1.07221	1.91042	1.78176	0.833302	0.00055	0.00271305
XLOC_016850	IL7R	NM_002185	3575	IL7R	interleukin 7 receptor	protein-coding	5.01648	8.93672	1.78147	0.83307	5e-05	0.000322877
XLOC_005697	VPS33A	NM_022916	65082	VPS33A	VPS33A, CORVET/HOPS core subunit	protein-coding	7.37879	13.1414	1.78097	0.832663	5e-05	0.000322877
XLOC_015823	EIF5A2	NM_020390	56648	EIF5A2	eukaryotic translation initiation factor 5A2	protein-coding	2.85869	5.08172	1.77764	0.829963	5e-05	0.000322877
XLOC_007641	ANPEP	NM_001150	290	ANPEP	alanyl aminopeptidase, membrane	protein-coding	63.509	112.862	1.7771	0.829527	5e-05	0.000322877
XLOC_012221	TMEM177	NM_001105198	80775	TMEM177	transmembrane protein 177	protein-coding	2.77877	4.93455	1.7758	0.828472	0.0011	0.00492847
XLOC_007595	MESDC2	NM_015154	-	-	-	-	10.1224	17.9716	1.77543	0.828167	5e-05	0.000322877
XLOC_000177	PITHD1	NM_020362	57095	PITHD1	PITH domain containing 1	protein-coding	13.7091	24.3365	1.77521	0.827988	5e-05	0.000322877
XLOC_004522	HYOU1	NM_001130991	10525	HYOU1	hypoxia up-regulated 1	protein-coding	33.7371	59.8889	1.77516	0.827953	5e-05	0.000322877
XLOC_015372	DPH3	NM_001047434	285381	DPH3	diphthamide biosynthesis 3	protein-coding	10.0751	17.8816	1.77483	0.827682	5e-05	0.000322877
XLOC_013008	DPP4	NM_001935	1803	DPP4	dipeptidyl peptidase 4	protein-coding	1.20005	2.12813	1.77337	0.826492	0.00055	0.00271305
XLOC_005121	DNAH10	NM_207437	196385	DNAH10	dynein axonemal heavy chain 10	protein-coding	1.08628	1.92619	1.7732	0.826354	5e-05	0.000322877
XLOC_005171	EFCAB4B	NM_032680	-	-	-	-	0.811437	1.43846	1.77273	0.825974	0.00525	0.018265
XLOC_001979	ALDH9A1	NM_000696	223	ALDH9A1	aldehyde dehydrogenase 9 family member A1	protein-coding	20.7408	36.745	1.77163	0.825076	5e-05	0.000322877
XLOC_003838	UBASH3B	NM_032873	84959	UBASH3B	ubiquitin associated and SH3 domain containing B	protein-coding	3.25422	5.76423	1.77131	0.824816	5e-05	0.000322877
XLOC_009028	UTP18	NM_016001	51096	UTP18	UTP18, small subunit processome component	protein-coding	9.83551	17.4152	1.77065	0.824275	5e-05	0.000322877
XLOC_017166	SYNPO	NM_007286	11346	SYNPO	synaptopodin	protein-coding	10.4815	18.5583	1.77058	0.824219	5e-05	0.000322877
XLOC_020745	PURB	NM_033224	5814	PURB	purine rich element binding protein B	protein-coding	8.37438	14.8139	1.76895	0.822897	5e-05	0.000322877
XLOC_017403	MIER3	NM_152622	166968	MIER3	MIER family member 3	protein-coding	4.41562	7.80387	1.76733	0.821574	5e-05	0.000322877
XLOC_005316	DENND5B	NM_144973	160518	DENND5B	DENN domain containing 5B	protein-coding	2.36733	4.18005	1.76572	0.820259	5e-05	0.000322877
XLOC_001489	ELOVL1	NM_001256401	64834	ELOVL1	ELOVL fatty acid elongase 1	protein-coding	52.9632	93.288	1.76137	0.816701	5e-05	0.000322877
XLOC_016252	PHF17	NM_199320	-	-	-	-	5.15684	9.07282	1.75938	0.815064	5e-05	0.000322877
XLOC_003369	FJX1	NM_014344	24147	FJX1	four jointed box 1	protein-coding	3.78821	6.65935	1.75791	0.813865	5e-05	0.000322877
XLOC_009283	DHX33	NM_001199699	56919	DHX33	DEAH-box helicase 33	protein-coding	4.71183	8.27449	1.75611	0.812383	5e-05	0.000322877
XLOC_015178	SELT	NM_016275	-	-	-	-	12.3282	21.6482	1.75599	0.812285	5e-05	0.000322877
XLOC_022618	IPPK	NM_022755	64768	IPPK	inositol-pentakisphosphate 2-kinase	protein-coding	2.60284	4.57044	1.75594	0.812246	0.007	0.0233003
XLOC_015463	COL7A1,MIR711		-	-	-	-	20.9273	36.735	1.75536	0.811769	5e-05	0.000322877
XLOC_005797	MIR621,SLC25A15		-	-	-	-	4.30957	7.55968	1.75416	0.810781	5e-05	0.000322877
XLOC_005584	IKBIP	NM_153687	121457	IKBIP	IKBKB interacting protein	protein-coding	44.5025	78.0353	1.7535	0.810241	5e-05	0.000322877
XLOC_000976	BTG2	NM_006763	7832	BTG2	BTG anti-proliferation factor 2	protein-coding	11.0104	19.2952	1.75245	0.809375	5e-05	0.000322877
XLOC_007781	HMOX2	NM_001127205	3163	HMOX2	heme oxygenase 2	protein-coding	15.1717	26.5714	1.75138	0.808491	5e-05	0.000322877
XLOC_023737	ZDHHC9	NM_016032	51114	ZDHHC9	zinc finger DHHC-type containing 9	protein-coding	9.56218	16.7415	1.7508	0.808017	5e-05	0.000322877
XLOC_002523	TSPAN14	NM_001128309	81619	TSPAN14	tetraspanin 14	protein-coding	6.25816	10.9545	1.75043	0.807713	5e-05	0.000322877
XLOC_014932	C3orf78	NM_001124767	-	-	-	-	10.3179	18.0607	1.75042	0.807704	0.00365	0.0134461
XLOC_001438	STK40	NM_032017	83931	STK40	serine/threonine kinase 40	protein-coding	7.95247	13.9042	1.74841	0.806046	5e-05	0.000322877
XLOC_015156	RASA2	NM_006506	5922	RASA2	RAS p21 protein activator 2	protein-coding	3.04294	5.31901	1.74798	0.805692	5e-05	0.000322877
XLOC_008418	NETO2	NM_001201477	81831	NETO2	neuropilin and tolloid like 2	protein-coding	5.11287	8.92588	1.74577	0.803861	5e-05	0.000322877
XLOC_015132	SRPRB	NM_021203	58477	SRPRB	SRP receptor beta subunit	protein-coding	19.8859	34.7152	1.74572	0.803822	5e-05	0.000322877
XLOC_017596	HARS	NM_002109	3035	HARS	histidyl-tRNA synthetase	protein-coding	28.8478	50.3218	1.74439	0.802722	5e-05	0.000322877
XLOC_015658	COX17	NM_005694	10063	COX17	COX17, cytochrome c oxidase copper chaperone	protein-coding	13.4398	23.4429	1.74429	0.802639	0.00145	0.00620968
XLOC_005290	ABCC9	NM_005691	10060	ABCC9	ATP binding cassette subfamily C member 9	protein-coding	0.70353	1.22475	1.74086	0.799803	0.00305	0.0115749
XLOC_017796	JARID2	NM_004973	3720	JARID2	jumonji and AT-rich interaction domain containing 2	protein-coding	3.62263	6.3017	1.73954	0.798704	5e-05	0.000322877
XLOC_006696	GMFB	NM_004124	2764	GMFB	glia maturation factor beta	protein-coding	22.3658	38.8696	1.7379	0.797348	5e-05	0.000322877
XLOC_006690	ERO1L	NM_014584	-	-	-	-	10.8896	18.9068	1.73623	0.795954	5e-05	0.000322877
XLOC_023236	TMEM164	NM_032227	84187	TMEM164	transmembrane protein 164	protein-coding	4.2083	7.28858	1.73195	0.7924	5e-05	0.000322877
XLOC_001814	S100A10	NM_002966	6281	S100A10	S100 calcium binding protein A10	protein-coding	210.577	364.496	1.73094	0.791555	5e-05	0.000322877
XLOC_009581	ACLY	NM_001096	47	ACLY	ATP citrate lyase	protein-coding	73.0701	126.406	1.72993	0.790712	5e-05	0.000322877
XLOC_001705	ST7L	NM_138729	54879	ST7L	suppression of tumorigenicity 7 like	protein-coding	3.76188	6.50609	1.72948	0.790337	0.0001	0.000605722
XLOC_014198	DGCR6	NM_005675	8214	DGCR6	DiGeorge syndrome critical region gene 6	protein-coding	2.03368	3.51225	1.72704	0.788303	0.007	0.0233003
XLOC_021403	FZD6	NM_001164616	8323	FZD6	frizzled class receptor 6	protein-coding	14.5003	25.0148	1.72512	0.786699	5e-05	0.000322877
XLOC_013765	BLCAP	NM_001167820	10904	BLCAP	bladder cancer associated protein	protein-coding	31.8897	54.986	1.72426	0.785974	5e-05	0.000322877
XLOC_017189	LSM11	NM_173491	134353	LSM11	LSM11, U7 small nuclear RNA associated	protein-coding	1.68774	2.90775	1.72287	0.784811	0.00155	0.00657366
XLOC_014892	KLHDC8B	NM_173546	200942	KLHDC8B	kelch domain containing 8B	protein-coding	6.27882	10.8155	1.72254	0.784535	5e-05	0.000322877
XLOC_020683	HOXA10,HOXA10-HOXA9,HOXA9		-	-	-	-	20.3977	35.129	1.7222	0.784256	5e-05	0.000322877
XLOC_020456	FAM40B	NM_020704	-	-	-	-	0.599299	1.03175	1.72159	0.783746	0.00845	0.0270698
XLOC_012248	PLEKHB2	NM_001100623	55041	PLEKHB2	pleckstrin homology domain containing B2	protein-coding	22.3717	38.4987	1.72087	0.783135	5e-05	0.000322877
XLOC_014095	URB1	NM_014825	9875	URB1	URB1 ribosome biogenesis 1 homolog (S. cerevisiae)	protein-coding	4.58506	7.88541	1.71981	0.782245	5e-05	0.000322877
XLOC_001651	ARHGAP29	NM_004815	9411	ARHGAP29	Rho GTPase activating protein 29	protein-coding	3.35516	5.76927	1.71952	0.782007	5e-05	0.000322877
XLOC_021656	TM2D2	NM_001024380	83877	TM2D2	TM2 domain containing 2	protein-coding	9.98076	17.1597	1.71928	0.781803	5e-05	0.000322877
XLOC_001540	SELRC1	NM_023077	-	-	-	-	5.99467	10.3006	1.71829	0.780976	5e-05	0.000322877
XLOC_014376	XPNPEP3	NM_022098	63929	XPNPEP3	X-prolyl aminopeptidase 3	protein-coding	3.90597	6.70986	1.71785	0.780602	0.00265	0.0103063
XLOC_016721	FAM198B	NM_001031700	51313	FAM198B	family with sequence similarity 198 member B	protein-coding	3.74657	6.43345	1.71716	0.780022	5e-05	0.000322877
XLOC_021066	FAM131B	NM_001031690	9715	FAM131B	family with sequence similarity 131 member B	protein-coding	1.34788	2.31254	1.71569	0.778786	0.0003	0.00160717
XLOC_001699	WDR77	NM_024102	79084	WDR77	WD repeat domain 77	protein-coding	11.7222	20.1075	1.71534	0.77849	0.00115	0.00512537
XLOC_017977	ZBTB9	NM_152735_1	221504	ZBTB9	zinc finger and BTB domain containing 9	protein-coding	2.45581	4.21068	1.71458	0.777854	0.0003	0.00160717
XLOC_005185	NOP2	NM_001033714	4839	NOP2	NOP2 nucleolar protein	protein-coding	9.22509	15.8158	1.71443	0.777732	5e-05	0.000322877
XLOC_009667	HOXB9	NM_024017	3219	HOXB9	homeobox B9	protein-coding	1.06172	1.81979	1.714	0.777369	0.0053	0.0184188
XLOC_017532	P4HA2	NM_001142599	8974	P4HA2	prolyl 4-hydroxylase subunit alpha 2	protein-coding	152.958	262.113	1.71363	0.777053	5e-05	0.000322877
XLOC_015203	IQCJ,IQCJ-SCHIP1,SCHIP1		-	-	-	-	8.68904	14.8893	1.71357	0.777007	5e-05	0.000322877
XLOC_003994	ARFIP2	NM_001242854	23647	ARFIP2	ADP ribosylation factor interacting protein 2	protein-coding	10.8127	18.5204	1.71284	0.776388	5e-05	0.000322877
XLOC_017154	AFAP1L1	NM_001146337	134265	AFAP1L1	actin filament associated protein 1 like 1	protein-coding	0.973098	1.66634	1.71241	0.776026	0.00165	0.0069215
XLOC_020446	CCDC136	NM_022742	64753	CCDC136	coiled-coil domain containing 136	protein-coding	2.41099	4.1285	1.71237	0.775992	0.0003	0.00160717
XLOC_016989	LNPEP	NM_175920	4012	LNPEP	leucyl and cystinyl aminopeptidase	protein-coding	5.1988	8.89932	1.7118	0.775516	5e-05	0.000322877
XLOC_010553	ZNF93	NM_031218	81931	ZNF93	zinc finger protein 93	protein-coding	0.95895	1.641	1.71125	0.775048	0.00545	0.0188216
XLOC_017921	MICA	NM_000247_3	100507436	MICA	MHC class I polypeptide-related sequence A	protein-coding	8.13976	13.9216	1.71032	0.774267	5e-05	0.000322877
XLOC_008858	PIGW	NM_178517	284098	PIGW	phosphatidylinositol glycan anchor biosynthesis class W	protein-coding	3.12078	5.33614	1.70987	0.77389	0.0003	0.00160717
XLOC_003051	LOXL4	NM_032211	84171	LOXL4	lysyl oxidase like 4	protein-coding	8.16277	13.9543	1.70951	0.773579	5e-05	0.000322877
XLOC_018685	TMEM30A	NM_001143958	55754	TMEM30A	transmembrane protein 30A	protein-coding	56.1786	96.0308	1.70938	0.773477	5e-05	0.000322877
XLOC_015351	TIMP4	NM_003256	7079	TIMP4	TIMP metallopeptidase inhibitor 4	protein-coding	1.75619	3.00158	1.70914	0.773273	0.00605	0.020608
XLOC_001736	ZNF697	NM_001080470	90874	ZNF697	zinc finger protein 697	protein-coding	3.31074	5.64993	1.70655	0.771079	5e-05	0.000322877
XLOC_014139	C2CD2	NM_015500	25966	C2CD2	C2 calcium dependent domain containing 2	protein-coding	3.97011	6.77053	1.70538	0.77009	5e-05	0.000322877
XLOC_017062	TCF7	NR_033449	6932	TCF7	transcription factor 7	protein-coding	1.87657	3.19837	1.70437	0.769239	0.00045	0.00228362
XLOC_023648	TIMM8A	NM_001145951	1678	TIMM8A	translocase of inner mitochondrial membrane 8A	protein-coding	3.10326	5.28843	1.70415	0.769055	0.01095	0.0334344
XLOC_016821	CCT5	NM_012073	22948	CCT5	chaperonin containing TCP1 subunit 5	protein-coding	38.1798	65.0637	1.70414	0.769043	5e-05	0.000322877
XLOC_015505	TUSC2	NM_007275	11334	TUSC2	tumor suppressor candidate 2	protein-coding	8.28984	14.1136	1.70252	0.76767	5e-05	0.000322877
XLOC_007143	CORO2B	NM_001190457	10391	CORO2B	coronin 2B	protein-coding	1.44735	2.46206	1.70108	0.766452	0.0008	0.00377334
XLOC_011391	ZNF708	NM_021269	7562	ZNF708	zinc finger protein 708	protein-coding	1.13729	1.93459	1.70105	0.766428	0.001	0.00455922
XLOC_008264	GLYR1	NM_032569	84656	GLYR1	glyoxylate reductase 1 homolog	protein-coding	19.1258	32.5332	1.70101	0.766393	5e-05	0.000322877
XLOC_016928	TNPO1	NM_153188	3842	TNPO1	transportin 1	protein-coding	31.2242	53.0409	1.69871	0.764441	5e-05	0.000322877
XLOC_009011	ITGA3	NM_002204	3675	ITGA3	integrin subunit alpha 3	protein-coding	25.3221	43.0031	1.69824	0.764044	5e-05	0.000322877
XLOC_015413	CSRNP1	NM_033027	64651	CSRNP1	cysteine and serine rich nuclear protein 1	protein-coding	3.9737	6.74804	1.69818	0.763986	5e-05	0.000322877
XLOC_017451	HOMER1	NM_004272	9456	HOMER1	homer scaffolding protein 1	protein-coding	1.8822	3.19623	1.69814	0.763951	0.0002	0.00112857
XLOC_003064	BLOC1S2	NM_001001342	282991	BLOC1S2	biogenesis of lysosomal organelles complex 1 subunit 2	protein-coding	18.8293	31.964	1.69757	0.763469	5e-05	0.000322877
XLOC_013025	STK39	NM_013233	27347	STK39	serine/threonine kinase 39	protein-coding	12.2518	20.7949	1.69729	0.763236	5e-05	0.000322877
XLOC_011159	C19orf10	NM_019107	-	-	-	-	135.116	229.237	1.69659	0.762641	5e-05	0.000322877
XLOC_016477	COMMD8	NM_017845	54951	COMMD8	COMM domain containing 8	protein-coding	12.576	21.3091	1.69443	0.760797	5e-05	0.000322877
XLOC_013194	FARSB	NM_005687	10056	FARSB	phenylalanyl-tRNA synthetase beta subunit	protein-coding	16.2664	27.5546	1.69396	0.760398	5e-05	0.000322877
XLOC_005315	FAM60A	NM_001135812	-	-	-	-	3.32576	5.63241	1.69357	0.760068	5e-05	0.000322877
XLOC_018196	NUS1	NM_138459	116150	NUS1	NUS1 dehydrodolichyl diphosphate synthase subunit	protein-coding	6.31245	10.6904	1.69354	0.760044	5e-05	0.000322877
XLOC_009763	SMURF2	NM_022739	64750	SMURF2	SMAD specific E3 ubiquitin protein ligase 2	protein-coding	15.793	26.7273	1.69235	0.759029	5e-05	0.000322877
XLOC_013785	ADA	NM_000022	100	ADA	adenosine deaminase	protein-coding	8.83164	14.9441	1.69211	0.758823	5e-05	0.000322877
XLOC_020141	AVL9	NM_015060	23080	AVL9	AVL9 cell migration associated	protein-coding	8.41625	14.2382	1.69175	0.758517	5e-05	0.000322877
XLOC_014020	FAM207A	NM_058190	85395	FAM207A	family with sequence similarity 207 member A	protein-coding	3.97126	6.71617	1.69119	0.758042	0.00575	0.019713
XLOC_006713	C14orf149	NM_144581	-	-	-	-	12.4652	21.0767	1.69084	0.757743	5e-05	0.000322877
XLOC_017831	HIST1H2BD	NM_138720	3017	HIST1H2BD	histone cluster 1 H2B family member d	protein-coding	3.90362	6.5932	1.689	0.756166	0.01265	0.0376565
XLOC_012590	ADAM17	NM_003183	6868	ADAM17	ADAM metallopeptidase domain 17	protein-coding	9.00323	15.2055	1.68889	0.756079	5e-05	0.000322877
XLOC_016969	VCAN	NM_001126336	1462	VCAN	versican	protein-coding	72.9658	123.188	1.6883	0.755569	5e-05	0.000322877
XLOC_015684	SLC12A8	NM_024628	84561	SLC12A8	solute carrier family 12 member 8	protein-coding	4.17731	7.04884	1.68741	0.754812	5e-05	0.000322877
XLOC_013428	PROCR	NM_006404	10544	PROCR	protein C receptor	protein-coding	11.3515	19.1481	1.68683	0.754318	5e-05	0.000322877
XLOC_007036	TYRO3	NM_006293	7301	TYRO3	TYRO3 protein tyrosine kinase	protein-coding	2.80056	4.7233	1.68656	0.75408	5e-05	0.000322877
XLOC_010171	SLC39A6	NM_001099406	25800	SLC39A6	solute carrier family 39 member 6	protein-coding	35.9229	60.5801	1.68639	0.75394	5e-05	0.000322877
XLOC_016891	ZSWIM6	NM_020928	57688	ZSWIM6	zinc finger SWIM-type containing 6	protein-coding	3.99682	6.73965	1.68625	0.753821	5e-05	0.000322877
XLOC_018001	CDKN1A	NM_001220778	1026	CDKN1A	cyclin dependent kinase inhibitor 1A	protein-coding	492.289	829.881	1.68576	0.753399	5e-05	0.000322877
XLOC_015638	CCDC80	NM_199511	151887	CCDC80	coiled-coil domain containing 80	protein-coding	224.58	378.433	1.68507	0.752808	5e-05	0.000322877
XLOC_010055	MALT1	NM_006785	10892	MALT1	MALT1 paracaspase	protein-coding	6.25355	10.5354	1.68471	0.752498	5e-05	0.000322877
XLOC_002598	UBTD1	NM_024954	80019	UBTD1	ubiquitin domain containing 1	protein-coding	13.4153	22.5961	1.68435	0.752194	5e-05	0.000322877
XLOC_013753	NFS1	NM_001198989	9054	NFS1	NFS1, cysteine desulfurase	protein-coding	5.33647	8.98834	1.68432	0.752169	0.0012	0.00529986
XLOC_017273	CNOT6	NM_015455	57472	CNOT6	CCR4-NOT transcription complex subunit 6	protein-coding	5.08223	8.55361	1.68304	0.751072	5e-05	0.000322877
XLOC_022548	CBWD3,CBWD5		-	-	-	-	1.94326	3.27024	1.68286	0.750918	0.00505	0.0177147
XLOC_020595	PDGFA	NM_002607	5154	PDGFA	platelet derived growth factor subunit A	protein-coding	6.12341	10.2941	1.68111	0.749411	5e-05	0.000322877
XLOC_011928	MRPL33	NM_004891	9553	MRPL33	mitochondrial ribosomal protein L33	protein-coding	50.287	84.5178	1.68071	0.74907	0.0003	0.00160717
XLOC_016671	ANKRD50	NM_001167882	57182	ANKRD50	ankyrin repeat domain 50	protein-coding	7.11338	11.9527	1.68031	0.748729	5e-05	0.000322877
XLOC_009259	CAMKK1	NM_172207	84254	CAMKK1	calcium/calmodulin dependent protein kinase kinase 1	protein-coding	3.71221	6.23694	1.68012	0.74856	5e-05	0.000322877
XLOC_015579	C3orf64	NM_173654	-	-	-	-	6.39558	10.742	1.6796	0.748116	5e-05	0.000322877
XLOC_010378	LRRC8E	NM_025061	80131	LRRC8E	leucine rich repeat containing 8 VRAC subunit E	protein-coding	1.86627	3.13377	1.67916	0.747742	0.00055	0.00271305
XLOC_010583	DPY19L3	NM_207325	147991	DPY19L3	dpy-19 like C-mannosyltransferase 3	protein-coding	7.38851	12.4031	1.6787	0.747345	5e-05	0.000322877
XLOC_023631	BRWD3	NM_153252	254065	BRWD3	bromodomain and WD repeat domain containing 3	protein-coding	1.70841	2.8627	1.67565	0.744722	5e-05	0.000322877
XLOC_022511	RNF38	NM_194330	152006	RNF38	ring finger protein 38	protein-coding	4.92853	8.23632	1.67115	0.740842	5e-05	0.000322877
XLOC_003010	LIPA	NM_000235	3988	LIPA	lipase A, lysosomal acid type	protein-coding	31.285	52.2819	1.67115	0.74084	5e-05	0.000322877
XLOC_015085	KALRN	NM_007064	8997	KALRN	kalirin RhoGEF kinase	protein-coding	2.49386	4.16613	1.67055	0.740327	5e-05	0.000322877
XLOC_002446	TFAM	NM_003201	7019	TFAM	transcription factor A, mitochondrial	protein-coding	7.45855	12.4577	1.67026	0.740071	5e-05	0.000322877
XLOC_015470	PRKAR2A	NM_004157	5576	PRKAR2A	protein kinase cAMP-dependent type II regulatory subunit alpha	protein-coding	9.31425	15.5556	1.67009	0.739923	5e-05	0.000322877
XLOC_013385	HM13	NM_030789	81502	HM13	histocompatibility minor 13	protein-coding	71.7679	119.841	1.66984	0.739711	5e-05	0.000322877
XLOC_006385	OTUB2	NM_023112	78990	OTUB2	OTU deubiquitinase, ubiquitin aldehyde binding 2	protein-coding	0.713273	1.19085	1.66956	0.739465	0.00765	0.0249474
XLOC_010760	TOMM40	NM_001128916	10452	TOMM40	translocase of outer mitochondrial membrane 40	protein-coding	10.3856	17.3392	1.66954	0.739453	5e-05	0.000322877
XLOC_009015	XYLT2	NM_022167	64132	XYLT2	xylosyltransferase 2	protein-coding	10.4549	17.451	1.66917	0.73913	5e-05	0.000322877
XLOC_013612	SRXN1	NM_080725	140809	SRXN1	sulfiredoxin 1	protein-coding	21.5079	35.8937	1.66886	0.738864	5e-05	0.000322877
XLOC_004934	CCT2	NM_001198842	10576	CCT2	chaperonin containing TCP1 subunit 2	protein-coding	54.6149	91.141	1.66879	0.738806	5e-05	0.000322877
XLOC_017326	ZNF622	NM_033414	90441	ZNF622	zinc finger protein 622	protein-coding	12.4255	20.7351	1.66875	0.738771	5e-05	0.000322877
XLOC_017644	ATOX1	NM_004045	475	ATOX1	antioxidant 1 copper chaperone	protein-coding	83.1011	138.574	1.66754	0.737717	5e-05	0.000322877
XLOC_014582	LARGE	NM_004737	-	-	-	-	5.44522	9.06443	1.66466	0.735226	5e-05	0.000322877
XLOC_011268	ZNF433	NM_001080411	163059	ZNF433	zinc finger protein 433	protein-coding	0.927498	1.54359	1.66425	0.734874	0.01265	0.0376565
XLOC_001424	CSMD2	NM_052896	114784	CSMD2	CUB and Sushi multiple domains 2	protein-coding	3.2868	5.45946	1.66103	0.732075	5e-05	0.000322877
XLOC_022395	GLIS3	NM_001042413	169792	GLIS3	GLIS family zinc finger 3	protein-coding	3.32037	5.5098	1.65939	0.730656	5e-05	0.000322877
XLOC_003044	RRP12	NM_001145114	23223	RRP12	ribosomal RNA processing 12 homolog	protein-coding	3.83214	6.35878	1.65933	0.7306	5e-05	0.000322877
XLOC_008152	ZNF778	NM_001201407	197320	ZNF778	zinc finger protein 778	protein-coding	1.46857	2.43624	1.65892	0.730244	0.0023	0.00913242
XLOC_010193	SMAD7	NM_001190821	4092	SMAD7	SMAD family member 7	protein-coding	11.9603	19.8333	1.65826	0.729671	5e-05	0.000322877
XLOC_005349	VDR	NM_000376	7421	VDR	vitamin D receptor	protein-coding	7.7223	12.7949	1.65688	0.728466	5e-05	0.000322877
XLOC_014024	PCBP3	NM_001130141	54039	PCBP3	poly(rC) binding protein 3	protein-coding	1.14841	1.90253	1.65666	0.728281	0.0147	0.0425232
XLOC_001901	GPATCH4	NM_015590	54865	GPATCH4	G-patch domain containing 4	protein-coding	7.96602	13.1918	1.65601	0.72771	5e-05	0.000322877
XLOC_004940	TMEM19	NM_018279	55266	TMEM19	transmembrane protein 19	protein-coding	3.85612	6.38549	1.65594	0.727647	0.0001	0.000605722
XLOC_005813	GTF2F2	NM_004128	2963	GTF2F2	general transcription factor IIF subunit 2	protein-coding	14.719	24.3617	1.65512	0.726935	5e-05	0.000322877
XLOC_002627	BTRC	NM_003939	8945	BTRC	beta-transducin repeat containing E3 ubiquitin protein ligase	protein-coding	3.68498	6.09855	1.65498	0.726809	5e-05	0.000322877
XLOC_022195	SLC31A2	NM_001860	1318	SLC31A2	solute carrier family 31 member 2	protein-coding	4.52109	7.47541	1.65345	0.725482	0.0003	0.00160717
XLOC_007956	HEATR3	NM_182922	55027	HEATR3	HEAT repeat containing 3	protein-coding	5.43227	8.97445	1.65206	0.724268	5e-05	0.000322877
XLOC_000836	UAP1	NM_003115	6675	UAP1	UDP-N-acetylglucosamine pyrophosphorylase 1	protein-coding	30.7461	50.7785	1.65154	0.723814	5e-05	0.000322877
XLOC_008460	SLC38A7	NM_018231	55238	SLC38A7	solute carrier family 38 member 7	protein-coding	7.28068	12.0219	1.65121	0.72352	5e-05	0.000322877
XLOC_000467	FAM73A	NM_198549	-	-	-	-	4.59056	7.57759	1.65069	0.723069	5e-05	0.000322877
XLOC_011381	ATP13A1	NM_020410	57130	ATP13A1	ATPase 13A1	protein-coding	8.8512	14.5973	1.64919	0.721757	5e-05	0.000322877
XLOC_021788	TP53INP1	NM_001135733	94241	TP53INP1	tumor protein p53 inducible nuclear protein 1	protein-coding	13.2574	21.8535	1.6484	0.721066	5e-05	0.000322877
XLOC_006305	PCNX	NM_014982	-	-	-	-	9.905	16.3212	1.64777	0.720518	5e-05	0.000322877
XLOC_014178	SLC19A1	NM_001205206	6573	SLC19A1	solute carrier family 19 member 1	protein-coding	1.98917	3.27574	1.64679	0.719654	0.0008	0.00377334
XLOC_016890	NDUFAF2	NM_174889	91942	NDUFAF2	NADH:ubiquinone oxidoreductase complex assembly factor 2	protein-coding	16.0754	26.4457	1.6451	0.718179	0.0001	0.000605722
XLOC_005020	POLR3B	NM_001160708	55703	POLR3B	RNA polymerase III subunit B	protein-coding	3.87669	6.37491	1.64442	0.71758	0.00015	0.000869603
XLOC_013546	VAPB	NM_001195677	9217	VAPB	VAMP associated protein B and C	protein-coding	5.74645	9.44669	1.64392	0.717138	5e-05	0.000322877
XLOC_004928	MDM2	NM_002392	4193	MDM2	MDM2 proto-oncogene	protein-coding	24.9489	40.956	1.6416	0.715099	5e-05	0.000322877
XLOC_014421	PPARA	NM_001001928	5465	PPARA	peroxisome proliferator activated receptor alpha	protein-coding	2.80078	4.5971	1.64136	0.714895	5e-05	0.000322877
XLOC_008898	RAPGEFL1	NM_016339	51195	RAPGEFL1	Rap guanine nucleotide exchange factor like 1	protein-coding	0.819946	1.34548	1.64094	0.71452	0.00625	0.0211644
XLOC_004574	ETS1	NM_001143820	2113	ETS1	ETS proto-oncogene 1, transcription factor	protein-coding	18.0035	29.542	1.6409	0.71449	5e-05	0.000322877
XLOC_010552	ZNF253	NM_021047	56242	ZNF253	zinc finger protein 253	protein-coding	1.26973	2.0832	1.64066	0.71428	0.01005	0.0312727
XLOC_005347	RAPGEF3	NM_001098531	10411	RAPGEF3	Rap guanine nucleotide exchange factor 3	protein-coding	0.381946	0.626179	1.63944	0.713206	0.0108	0.0330558
XLOC_004477	ALG9	NM_001077690	79796	ALG9	ALG9, alpha-1,2-mannosyltransferase	protein-coding	3.8852	6.36336	1.63785	0.7118	5e-05	0.000322877
XLOC_000652	LOC645166	NR_027354	645166	LOC645166	lymphocyte-specific protein 1 pseudogene	pseudo	34.8085	57.0098	1.63781	0.71177	5e-05	0.000322877
XLOC_012989	ARL5A	NM_001037174	26225	ARL5A	ADP ribosylation factor like GTPase 5A	protein-coding	10.3604	16.9642	1.63741	0.711414	5e-05	0.000322877
XLOC_013634	ProSAPiP1	NM_014731	-	-	-	-	1.1857	1.94107	1.63707	0.711113	0.0008	0.00377334
XLOC_010257	CDC34	NM_004359	997	CDC34	cell division cycle 34	protein-coding	24.3876	39.9147	1.63668	0.710772	5e-05	0.000322877
XLOC_017319	CMBL	NM_138809	134147	CMBL	carboxymethylenebutenolidase homolog	protein-coding	6.6473	10.8784	1.63651	0.710626	5e-05	0.000322877
XLOC_006592	PSMB5	NM_001130725	5693	PSMB5	proteasome subunit beta 5	protein-coding	81.2929	132.954	1.63549	0.709726	5e-05	0.000322877
XLOC_022206	ATP6V1G1	NM_004888	9550	ATP6V1G1	ATPase H+ transporting V1 subunit G1	protein-coding	40.6288	66.4185	1.63476	0.709082	5e-05	0.000322877
XLOC_017740	GFPT2	NM_005110	9945	GFPT2	glutamine-fructose-6-phosphate transaminase 2	protein-coding	11.9749	19.5631	1.63368	0.708121	5e-05	0.000322877
XLOC_012381	SLC39A10	NM_020342	57181	SLC39A10	solute carrier family 39 member 10	protein-coding	4.98487	8.14265	1.63347	0.707943	5e-05	0.000322877
XLOC_001647	BCAR3	NM_003567	8412	BCAR3	breast cancer anti-estrogen resistance 3	protein-coding	10.0935	16.4814	1.63287	0.707412	5e-05	0.000322877
XLOC_008521	PHLPP2	NM_015020	23035	PHLPP2	PH domain and leucine rich repeat protein phosphatase 2	protein-coding	3.40881	5.56505	1.63255	0.707126	5e-05	0.000322877
XLOC_014406	PARVB	NM_001243385	29780	PARVB	parvin beta	protein-coding	20.3695	33.2419	1.63194	0.706592	5e-05	0.000322877
XLOC_016305	FNIP2	NM_020840	57600	FNIP2	folliculin interacting protein 2	protein-coding	4.23209	6.90624	1.63187	0.70653	5e-05	0.000322877
XLOC_020062	RNF216P1	NR_015449	441191	RNF216P1	ring finger protein 216 pseudogene 1	pseudo	7.77332	12.6833	1.63165	0.706327	5e-05	0.000322877
XLOC_001708	SLC16A1	NM_003051	6566	SLC16A1	solute carrier family 16 member 1	protein-coding	21.1453	34.4793	1.63059	0.705393	5e-05	0.000322877
XLOC_010168	INO80C	NM_001098817	125476	INO80C	INO80 complex subunit C	protein-coding	5.92765	9.66534	1.63055	0.70536	0.002	0.00811889
XLOC_003756	AASDHPPT	NM_015423	60496	AASDHPPT	aminoadipate-semialdehyde dehydrogenase-phosphopantetheinyl transferase	protein-coding	13.3284	21.7263	1.63008	0.704939	5e-05	0.000322877
XLOC_002161	TMEM206	NM_018252	55248	TMEM206	transmembrane protein 206	protein-coding	2.82029	4.59561	1.62948	0.704413	0.00115	0.00512537
XLOC_014404	PNPLA3	NM_025225	80339	PNPLA3	patatin like phospholipase domain containing 3	protein-coding	1.13568	1.85008	1.62905	0.704031	0.0091	0.028825
XLOC_005608	NUAK1	NM_014840	9891	NUAK1	NUAK family kinase 1	protein-coding	11.6908	19.0425	1.62884	0.703849	5e-05	0.000322877
XLOC_011901	EPT1	NM_033505	-	-	-	-	3.21017	5.22691	1.62823	0.703309	5e-05	0.000322877
XLOC_005579	CDK17	NM_001170464	5128	CDK17	cyclin dependent kinase 17	protein-coding	8.57567	13.963	1.62821	0.703288	5e-05	0.000322877
XLOC_023366	BGN	NM_001711	633	BGN	biglycan	protein-coding	241.393	393.029	1.62817	0.703252	5e-05	0.000322877
XLOC_005716	SCARB1	NM_001082959	949	SCARB1	scavenger receptor class B member 1	protein-coding	3.16222	5.14827	1.62806	0.70315	0.00025	0.00137111
XLOC_008760	FAM18B1	NM_016078	-	-	-	-	13.4857	21.9399	1.6269	0.702127	5e-05	0.000322877
XLOC_016043	UCHL1	NM_004181	7345	UCHL1	ubiquitin C-terminal hydrolase L1	protein-coding	337.351	548.502	1.62591	0.701246	5e-05	0.000322877
XLOC_015194	TIPARP	NM_001184718	25976	TIPARP	TCDD inducible poly(ADP-ribose) polymerase	protein-coding	18.6912	30.3779	1.62525	0.700663	5e-05	0.000322877
XLOC_020701	PDE1C	NM_005020	5137	PDE1C	phosphodiesterase 1C	protein-coding	5.81872	9.4547	1.62488	0.70033	5e-05	0.000322877
XLOC_023233	ATG4A	NM_052936	115201	ATG4A	autophagy related 4A cysteine peptidase	protein-coding	3.91139	6.3519	1.62395	0.699507	0.0004	0.00206369
XLOC_001297	MFAP2	NM_001135247	4237	MFAP2	microfibril associated protein 2	protein-coding	73.5217	119.379	1.62372	0.699307	5e-05	0.000322877
XLOC_023415	ARSD	NM_001669	414	ARSD	arylsulfatase D	protein-coding	3.21434	5.2174	1.62316	0.698809	5e-05	0.000322877
XLOC_017675	PANK3	NM_024594	79646	PANK3	pantothenate kinase 3	protein-coding	9.98835	16.205	1.62239	0.698121	5e-05	0.000322877
XLOC_011063	ZNF587B	NM_001204818	100293516	ZNF587B	zinc finger protein 587B	protein-coding	1.01063	1.6393	1.62206	0.697825	0.0071	0.0235222
XLOC_021106	PRKAG2	NM_016203	51422	PRKAG2	protein kinase AMP-activated non-catalytic subunit gamma 2	protein-coding	12.6627	20.5379	1.62192	0.697704	5e-05	0.000322877
XLOC_005263	DUSP16	NM_030640	80824	DUSP16	dual specificity phosphatase 16	protein-coding	1.96436	3.182	1.61987	0.695874	0.0002	0.00112857
XLOC_008723	HS3ST3B1	NM_006041	9953	HS3ST3B1	heparan sulfate-glucosamine 3-sulfotransferase 3B1	protein-coding	4.32858	7.00791	1.61899	0.69509	0.00055	0.00271305
XLOC_003688	TSKU	NM_015516	25987	TSKU	tsukushi, small leucine rich proteoglycan	protein-coding	13.0884	21.1889	1.61891	0.69502	5e-05	0.000322877
XLOC_014954	PTPRG	NM_002841	5793	PTPRG	protein tyrosine phosphatase, receptor type G	protein-coding	11.5698	18.7274	1.61865	0.694787	5e-05	0.000322877
XLOC_015370	HACL1	NM_012260	26061	HACL1	2-hydroxyacyl-CoA lyase 1	protein-coding	3.73893	6.05138	1.61848	0.694639	0.00055	0.00271305
XLOC_012401	CDK15	NM_139158	65061	CDK15	cyclin dependent kinase 15	protein-coding	2.31639	3.74822	1.61813	0.694327	0.00965	0.0302877
XLOC_000575	KCNC4	NM_001039574	3749	KCNC4	potassium voltage-gated channel subfamily C member 4	protein-coding	0.708981	1.14696	1.61776	0.693996	0.00795	0.025767
XLOC_005441	ITGA5	NM_002205	3678	ITGA5	integrin subunit alpha 5	protein-coding	180.121	291.35	1.61752	0.693787	5e-05	0.000322877
XLOC_004775	TUBA1C	NM_032704	84790	TUBA1C	tubulin alpha 1c	protein-coding	120.965	195.455	1.6158	0.692247	5e-05	0.000322877
XLOC_018841	ADAT2	NM_182503	134637	ADAT2	adenosine deaminase, tRNA specific 2	protein-coding	0.664162	1.07163	1.61351	0.6902	0.00465	0.0165076
XLOC_015919	PIGG	NM_001127178	54872	PIGG	phosphatidylinositol glycan anchor biosynthesis class G	protein-coding	10.4645	16.8796	1.61303	0.689777	0.0001	0.000605722
XLOC_013402	MAPRE1	NM_012325	22919	MAPRE1	microtubule associated protein RP/EB family member 1	protein-coding	50.2404	80.9853	1.61196	0.688812	5e-05	0.000322877
XLOC_003934	KCNQ1OT1	NR_002728	10984	KCNQ1OT1	KCNQ1 opposite strand/antisense transcript 1 (non-protein coding)	ncRNA	0.277924	0.44786	1.61145	0.688357	5e-05	0.000322877
XLOC_004493	CADM1	NM_001098517	23705	CADM1	cell adhesion molecule 1	protein-coding	22.2054	35.7807	1.61135	0.688271	5e-05	0.000322877
XLOC_022322	SURF2	NM_017503	6835	SURF2	surfeit 2	protein-coding	5.93497	9.56266	1.61124	0.688171	0.00475	0.0168016
XLOC_023478	DMD	NM_004010	1756	DMD	dystrophin	protein-coding	3.65643	5.89103	1.61114	0.688084	0.0001	0.000605722
XLOC_008051	PLA2G15	NM_012320	23659	PLA2G15	phospholipase A2 group XV	protein-coding	7.67677	12.3661	1.61085	0.687819	5e-05	0.000322877
XLOC_014285	ZNRF3	NM_032173	84133	ZNRF3	zinc and ring finger 3	protein-coding	0.787909	1.26845	1.60989	0.686966	0.00145	0.00620968
XLOC_003117	GFRA1	NM_005264	2674	GFRA1	GDNF family receptor alpha 1	protein-coding	3.51312	5.65361	1.60928	0.68642	5e-05	0.000322877
XLOC_014457	CECR1	NM_017424	-	-	-	-	2.17719	3.5033	1.60909	0.686247	0.0016	0.00675638
XLOC_021280	SGK196	NM_032237	-	-	-	-	1.93442	3.11216	1.60883	0.686015	0.0101	0.0313745
XLOC_022660	MRPL50	NM_019051	54534	MRPL50	mitochondrial ribosomal protein L50	protein-coding	14.8808	23.9378	1.60864	0.685838	5e-05	0.000322877
XLOC_010116	EPB41L3	NM_012307	23136	EPB41L3	erythrocyte membrane protein band 4.1 like 3	protein-coding	10.1035	16.2438	1.60774	0.685034	5e-05	0.000322877
XLOC_003358	LINC00294	NR_015451	283267	LINC00294	long intergenic non-protein coding RNA 294	ncRNA	3.4197	5.4976	1.60763	0.684932	5e-05	0.000322877
XLOC_011086	MIER2	NM_017550	54531	MIER2	MIER family member 2	protein-coding	7.84371	12.609	1.60753	0.684846	5e-05	0.000322877
XLOC_001813	THEM4	NM_053055	117145	THEM4	thioesterase superfamily member 4	protein-coding	1.71355	2.75357	1.60694	0.684315	0.0002	0.00112857
XLOC_009408	C17orf51	NM_001113434	339263	C17orf51	chromosome 17 open reading frame 51	protein-coding	4.42286	7.09961	1.60521	0.68276	5e-05	0.000322877
XLOC_008892	PSMD3	NM_002809	5709	PSMD3	proteasome 26S subunit, non-ATPase 3	protein-coding	35.1857	56.4606	1.60465	0.682255	5e-05	0.000322877
XLOC_008027	CBFB	NM_001755	865	CBFB	core-binding factor beta subunit	protein-coding	12.0845	19.3912	1.60463	0.682244	5e-05	0.000322877
XLOC_013560	CDH4	NM_001252339	1002	CDH4	cadherin 4	protein-coding	0.90004	1.44421	1.60461	0.68222	0.00135	0.0058405
XLOC_022032	CLTA	NM_001076677	1211	CLTA	clathrin light chain A	protein-coding	107.154	171.915	1.60437	0.68201	5e-05	0.000322877
XLOC_009680	SLC35B1	NM_005827	10237	SLC35B1	solute carrier family 35 member B1	protein-coding	25.4892	40.8859	1.60405	0.681717	5e-05	0.000322877
XLOC_003509	SDHAF2	NM_017841	54949	SDHAF2	succinate dehydrogenase complex assembly factor 2	protein-coding	16.9142	27.1229	1.60356	0.681276	5e-05	0.000322877
XLOC_012222	PTPN4	NM_002830	5775	PTPN4	protein tyrosine phosphatase, non-receptor type 4	protein-coding	2.59805	4.16567	1.60338	0.681119	5e-05	0.000322877
XLOC_022404	RANBP6	NM_001243202	26953	RANBP6	RAN binding protein 6	protein-coding	5.98049	9.58864	1.60332	0.681063	5e-05	0.000322877
XLOC_018749	SESN1	NM_014454	27244	SESN1	sestrin 1	protein-coding	10.7168	17.1797	1.60306	0.680831	5e-05	0.000322877
XLOC_007258	AEN	NM_022767	64782	AEN	apoptosis enhancing nuclease	protein-coding	21.4905	34.4477	1.60293	0.680709	5e-05	0.000322877
XLOC_013746	EIF6	NM_002212	3692	EIF6	eukaryotic translation initiation factor 6	protein-coding	97.9867	157.056	1.60283	0.680621	5e-05	0.000322877
XLOC_003829	OAF	NM_178507	220323	OAF	out at first homolog	protein-coding	30.8814	49.4592	1.60159	0.679501	5e-05	0.000322877
XLOC_022158	TGFBR1	NM_001130916	7046	TGFBR1	transforming growth factor beta receptor 1	protein-coding	16.1404	25.8317	1.60044	0.678466	5e-05	0.000322877
XLOC_022180	TMEM38B	NM_018112	55151	TMEM38B	transmembrane protein 38B	protein-coding	2.74629	4.39465	1.60021	0.678264	0.00195	0.00794894
XLOC_009142	UNK	NM_001080419	85451	UNK	unkempt family zinc finger	protein-coding	7.44669	11.9132	1.5998	0.67789	0.0003	0.00160717
XLOC_001959	PFDN2	NM_012394	5202	PFDN2	prefoldin subunit 2	protein-coding	49.0743	78.4812	1.59923	0.677379	0.0023	0.00913242
XLOC_020854	CYP51A1	NM_001146152	1595	CYP51A1	cytochrome P450 family 51 subfamily A member 1	protein-coding	11.3834	18.2015	1.59895	0.677126	5e-05	0.000322877
XLOC_011400	ZNF675	NM_138330	171392	ZNF675	zinc finger protein 675	protein-coding	1.16627	1.86442	1.59862	0.676825	0.01545	0.0443293
XLOC_022651	CORO2A	NM_052820	7464	CORO2A	coronin 2A	protein-coding	1.00098	1.60014	1.59857	0.676785	0.00205	0.00829271
XLOC_020950	PUS7	NM_019042	54517	PUS7	pseudouridylate synthase 7 (putative)	protein-coding	4.35889	6.96613	1.59814	0.676397	5e-05	0.000322877
XLOC_008362	SEZ6L2	NM_001243332	26470	SEZ6L2	seizure related 6 homolog like 2	protein-coding	1.70931	2.73041	1.59738	0.675704	0.0019	0.00778008
XLOC_012043	MXD1	NM_001202513	4084	MXD1	MAX dimerization protein 1	protein-coding	1.48595	2.37289	1.59688	0.67526	0.00065	0.00314766
XLOC_023044	EBP	NM_006579	10682	EBP	emopamil binding protein (sterol isomerase)	protein-coding	10.0907	16.1061	1.59613	0.674581	0.0002	0.00112857
XLOC_018045	POLR1C	NM_203290	9533	POLR1C	RNA polymerase I subunit C	protein-coding	8.22391	13.1247	1.59592	0.674388	0.0003	0.00160717
XLOC_005943	SACS	NM_014363	26278	SACS	sacsin molecular chaperone	protein-coding	14.6083	23.3072	1.59548	0.673987	5e-05	0.000322877
XLOC_018516	GPSM3,NOTCH4		-	-	-	-	2.64221	4.21464	1.59512	0.673664	0.00825	0.0265295
XLOC_002010	DNM3OS	NR_038397	100628315	DNM3OS	DNM3 opposite strand/antisense RNA	ncRNA	11.889	18.9587	1.59464	0.673233	5e-05	0.000322877
XLOC_003128	C10orf46	NM_153810	-	-	-	-	5.64843	9.00639	1.59449	0.673099	5e-05	0.000322877
XLOC_016938	HMGCR	NM_000859	3156	HMGCR	3-hydroxy-3-methylglutaryl-CoA reductase	protein-coding	14.1447	22.551	1.59431	0.67293	5e-05	0.000322877
XLOC_013727	C20orf112	NM_001256798	-	-	-	-	2.91421	4.64399	1.59357	0.67226	5e-05	0.000322877
XLOC_020747	SNHG15	NR_003697	285958	SNHG15	small nucleolar RNA host gene 15	ncRNA	7.35866	11.7204	1.59274	0.671507	0.0034	0.0126983
XLOC_014264	SNRPD3	NM_004175	6634	SNRPD3	small nuclear ribonucleoprotein D3 polypeptide	protein-coding	29.4687	46.903	1.59162	0.670497	5e-05	0.000322877
XLOC_020669	CYCS	NM_018947	54205	CYCS	cytochrome c, somatic	protein-coding	11.731	18.6704	1.59154	0.670427	5e-05	0.000322877
XLOC_017156	PCYOX1L	NM_024028	78991	PCYOX1L	prenylcysteine oxidase 1 like	protein-coding	4.34179	6.9094	1.59137	0.67027	0.0001	0.000605722
XLOC_023360	NSDHL	NM_001129765	50814	NSDHL	NAD(P) dependent steroid dehydrogenase-like	protein-coding	9.1286	14.5201	1.59062	0.669586	5e-05	0.000322877
XLOC_000239	PTPRU	NM_005704	10076	PTPRU	protein tyrosine phosphatase, receptor type U	protein-coding	7.86242	12.505	1.59048	0.66946	5e-05	0.000322877
XLOC_009677	ZNF652	NM_014897	22834	ZNF652	zinc finger protein 652	protein-coding	1.45094	2.30709	1.59007	0.669086	5e-05	0.000322877
XLOC_017510	PGGT1B	NM_005023	5229	PGGT1B	protein geranylgeranyltransferase type I subunit beta	protein-coding	4.0177	6.38465	1.58913	0.668238	0.0002	0.00112857
XLOC_022485	SIGMAR1	NM_005866	10280	SIGMAR1	sigma non-opioid intracellular receptor 1	protein-coding	29.1718	46.3406	1.58854	0.667702	5e-05	0.000322877
XLOC_017161	HMGXB3	NM_014983	22993	HMGXB3	HMG-box containing 3	protein-coding	9.84945	15.6441	1.58832	0.667504	5e-05	0.000322877
XLOC_015122	NUDT16	NR_033268	131870	NUDT16	nudix hydrolase 16	protein-coding	7.73065	12.278	1.58822	0.667414	0.00125	0.00549015
XLOC_013926	BACH1	NR_027655	571	BACH1	BTB domain and CNC homolog 1	protein-coding	14.8511	23.5616	1.58652	0.665868	5e-05	0.000322877
XLOC_006027	SPRYD7	NM_001127482	57213	SPRYD7	SPRY domain containing 7	protein-coding	4.0981	6.5006	1.58625	0.665618	0.00015	0.000869603
XLOC_004526	MCAM	NM_006500	4162	MCAM	melanoma cell adhesion molecule	protein-coding	37.3493	59.2295	1.58583	0.665235	5e-05	0.000322877
XLOC_001061	FBXO28	NM_001136115	23219	FBXO28	F-box protein 28	protein-coding	6.53918	10.3699	1.58581	0.66522	5e-05	0.000322877
XLOC_014294	UQCR10	NM_001003684	29796	UQCR10	ubiquinol-cytochrome c reductase, complex III subunit X	protein-coding	36.3832	57.6653	1.58494	0.664431	5e-05	0.000322877
XLOC_012288	GALNT5	NM_014568	11227	GALNT5	polypeptide N-acetylgalactosaminyltransferase 5	protein-coding	37.0313	58.67	1.58434	0.663878	5e-05	0.000322877
XLOC_006160	MRPL52	NM_181304	122704	MRPL52	mitochondrial ribosomal protein L52	protein-coding	21.8668	34.6365	1.58398	0.663551	5e-05	0.000322877
XLOC_021127	CLN8	NM_018941	2055	CLN8	CLN8, transmembrane ER and ERGIC protein	protein-coding	3.36822	5.3342	1.58369	0.663286	5e-05	0.000322877
XLOC_013656	TRMT6	NM_015939	51605	TRMT6	tRNA methyltransferase 6	protein-coding	5.55726	8.80061	1.58362	0.66323	0.00015	0.000869603
XLOC_018060	RUNX2	NM_001024630	860	RUNX2	runt related transcription factor 2	protein-coding	3.21926	5.09728	1.58337	0.662999	0.00035	0.00183707
XLOC_002479	EIF4EBP2	NM_004096	1979	EIF4EBP2	eukaryotic translation initiation factor 4E binding protein 2	protein-coding	11.628	18.4001	1.5824	0.662111	5e-05	0.000322877
XLOC_004965	TMTC3	NM_181783	160418	TMTC3	transmembrane and tetratricopeptide repeat containing 3	protein-coding	8.83385	13.9708	1.58151	0.6613	5e-05	0.000322877
XLOC_022728	TTLL11	NM_194252	158135	TTLL11	tubulin tyrosine ligase like 11	protein-coding	2.03879	3.22047	1.5796	0.659558	0.0051	0.0178458
XLOC_001961	B4GALT3	NM_001199873	8703	B4GALT3	beta-1,4-galactosyltransferase 3	protein-coding	8.46286	13.3666	1.57944	0.659415	5e-05	0.000322877
XLOC_008561	KIAA1609	NM_020947	-	-	-	-	8.50524	13.4255	1.5785	0.658552	5e-05	0.000322877
XLOC_005907	ATP11A	NM_015205	23250	ATP11A	ATPase phospholipid transporting 11A	protein-coding	2.47477	3.90625	1.57843	0.65849	5e-05	0.000322877
XLOC_017800	RBM24	NM_153020	221662	RBM24	RNA binding motif protein 24	protein-coding	2.7052	4.26842	1.57786	0.657967	0.00095	0.0043689
XLOC_001884	RIT1	NM_006912	6016	RIT1	Ras like without CAAX 1	protein-coding	9.41044	14.8483	1.57785	0.657964	5e-05	0.000322877
XLOC_004385	KCTD21	NM_001029859	283219	KCTD21	potassium channel tetramerization domain containing 21	protein-coding	5.16937	8.15526	1.57761	0.657742	0.0001	0.000605722
XLOC_005365	ARF3	NM_001659	377	ARF3	ADP ribosylation factor 3	protein-coding	38.3117	60.4213	1.5771	0.657272	5e-05	0.000322877
XLOC_017256	TMED9	NM_017510	54732	TMED9	transmembrane p24 trafficking protein 9	protein-coding	143.043	225.361	1.57548	0.655789	5e-05	0.000322877
XLOC_001001	DYRK3	NM_001004023	8444	DYRK3	dual specificity tyrosine phosphorylation regulated kinase 3	protein-coding	7.61863	12.0016	1.5753	0.655623	5e-05	0.000322877
XLOC_010753	PVR	NM_001135768	5817	PVR	poliovirus receptor	protein-coding	12.7495	20.0817	1.5751	0.655441	0.0001	0.000605722
XLOC_017153	ABLIM3	NM_014945	22885	ABLIM3	actin binding LIM protein family member 3	protein-coding	5.36549	8.44815	1.57453	0.654926	5e-05	0.000322877
XLOC_014949	FLNB	NM_001164317	2317	FLNB	filamin B	protein-coding	26.6913	42.0215	1.57435	0.654758	5e-05	0.000322877
XLOC_005769	ATP5EP2	NR_002162	432369	ATP5EP2	ATP synthase, H+ transporting, mitochondrial F1 complex, epsilon subunit pseudogene 2	pseudo	26.4517	41.6387	1.57414	0.654565	0.00305	0.0115749
XLOC_017720	NHP2	NM_001034833	55651	NHP2	NHP2 ribonucleoprotein	protein-coding	34.4094	54.1357	1.57328	0.653778	5e-05	0.000322877
XLOC_012296	PSMD14	NM_005805	10213	PSMD14	proteasome 26S subunit, non-ATPase 14	protein-coding	28.8847	45.4368	1.57304	0.653556	5e-05	0.000322877
XLOC_007887	SPNS1	NM_001142450	83985	SPNS1	sphingolipid transporter 1 (putative)	protein-coding	16.1861	25.4527	1.5725	0.653063	5e-05	0.000322877
XLOC_002300	WDR37	NM_014023	22884	WDR37	WD repeat domain 37	protein-coding	4.44161	6.98409	1.57242	0.652989	5e-05	0.000322877
XLOC_005325	SLC2A13	NM_052885	114134	SLC2A13	solute carrier family 2 member 13	protein-coding	1.35764	2.13233	1.57062	0.65133	0.00045	0.00228362
XLOC_014301	SLC35E4	NM_001001479	339665	SLC35E4	solute carrier family 35 member E4	protein-coding	2.1825	3.42784	1.5706	0.651318	0.0033	0.0123757
XLOC_014730	JAGN1	NM_032492	84522	JAGN1	jagunal homolog 1	protein-coding	11.189	17.572	1.57047	0.651197	0.00015	0.000869603
XLOC_023767	MOSPD1	NM_019556	56180	MOSPD1	motile sperm domain containing 1	protein-coding	6.42788	10.0945	1.57042	0.651155	0.0001	0.000605722
XLOC_011068	ZNF274	NM_016324	10782	ZNF274	zinc finger protein 274	protein-coding	3.55268	5.57676	1.56973	0.650519	0.00055	0.00271305
XLOC_005016	C12orf45	NM_152318	121053	C12orf45	chromosome 12 open reading frame 45	protein-coding	9.12883	14.3211	1.56878	0.64964	0.0066	0.0221605
XLOC_009282	C1QBP	NM_001212	708	C1QBP	complement C1q binding protein	protein-coding	43.1931	67.6867	1.56707	0.648072	0.00025	0.00137111
XLOC_018794	ARHGAP18	NM_033515	93663	ARHGAP18	Rho GTPase activating protein 18	protein-coding	5.48236	8.58899	1.56666	0.647691	0.0001	0.000605722
XLOC_003316	B7H6	NM_001202439	-	-	-	-	1.4132	2.21317	1.56607	0.647149	0.0008	0.00377334
XLOC_002482	SGPL1	NM_003901	8879	SGPL1	sphingosine-1-phosphate lyase 1	protein-coding	9.84355	15.414	1.5659	0.646991	5e-05	0.000322877
XLOC_009027	NME1,NME1-NME2,NME2		-	-	-	-	435.48	681.306	1.56449	0.645696	5e-05	0.000322877
XLOC_002632	NOLC1	NM_004741	9221	NOLC1	nucleolar and coiled-body phosphoprotein 1	protein-coding	13.7787	21.5495	1.56397	0.645215	5e-05	0.000322877
XLOC_006298	SLC39A9	NM_001252148	55334	SLC39A9	solute carrier family 39 member 9	protein-coding	11.8366	18.5093	1.56373	0.644996	5e-05	0.000322877
XLOC_008390	FBXL19-AS1	NR_024348	283932	FBXL19-AS1	FBXL19 antisense RNA 1 (head to head)	ncRNA	0.755246	1.18095	1.56366	0.644929	0.01795	0.0499454
XLOC_021742	MRPS28	NM_014018	28957	MRPS28	mitochondrial ribosomal protein S28	protein-coding	14.4933	22.6612	1.56356	0.644838	0.0008	0.00377334
XLOC_022518	TOMM5	NM_001001790	401505	TOMM5	translocase of outer mitochondrial membrane 5	protein-coding	60.0503	93.8897	1.56352	0.644795	5e-05	0.000322877
XLOC_000144	MRTO4	NM_016183	51154	MRTO4	MRT4 homolog, ribosome maturation factor	protein-coding	10.4226	16.2909	1.56304	0.644351	5e-05	0.000322877
XLOC_002649	PDCD11	NM_014976	22984	PDCD11	programmed cell death 11	protein-coding	8.3457	13.0443	1.563	0.644315	5e-05	0.000322877
XLOC_011309	DDX39A	NM_005804	10212	DDX39A	DExD-box helicase 39A	protein-coding	14.705	22.9772	1.56254	0.643896	5e-05	0.000322877
XLOC_000296	AKIRIN1	NM_001136275	79647	AKIRIN1	akirin 1	protein-coding	26.5184	41.4302	1.56232	0.643689	5e-05	0.000322877
XLOC_015517	RRP9	NM_004704	9136	RRP9	ribosomal RNA processing 9, U3 small nucleolar RNA binding protein	protein-coding	9.42833	14.7195	1.5612	0.642655	0.0002	0.00112857
XLOC_009081	PSMC5	NM_001199163	5705	PSMC5	proteasome 26S subunit, ATPase 5	protein-coding	49.1221	76.6378	1.56015	0.641684	0.0003	0.00160717
XLOC_002038	SEC16B	NM_033127	89866	SEC16B	SEC16 homolog B, endoplasmic reticulum export factor	protein-coding	2.93865	4.58364	1.55978	0.64134	0.00035	0.00183707
XLOC_018772	TSPYL1	NM_003309	7259	TSPYL1	TSPY like 1	protein-coding	10.6939	16.6797	1.55974	0.641305	5e-05	0.000322877
XLOC_012826	ST3GAL5	NM_001042437	8869	ST3GAL5	ST3 beta-galactoside alpha-2,3-sialyltransferase 5	protein-coding	17.7988	27.7595	1.55963	0.641202	5e-05	0.000322877
XLOC_023099	GNL3L	NM_001184819	54552	GNL3L	G protein nucleolar 3 like	protein-coding	3.1294	4.88041	1.55954	0.641116	5e-05	0.000322877
XLOC_007350	AVEN	NM_020371	57099	AVEN	apoptosis and caspase activation inhibitor	protein-coding	16.5536	25.7978	1.55844	0.640103	5e-05	0.000322877
XLOC_005134	RAN	NM_006325	5901	RAN	RAN, member RAS oncogene family	protein-coding	100.801	157.071	1.55823	0.639907	5e-05	0.000322877
XLOC_002080	DENND1B	NM_001195216	163486	DENND1B	DENN domain containing 1B	protein-coding	2.3146	3.60496	1.55749	0.63922	0.00105	0.00474292
XLOC_002495	SEC24C	NM_004922	9632	SEC24C	SEC24 homolog C, COPII coat complex component	protein-coding	22.1168	34.4374	1.55707	0.638834	5e-05	0.000322877
XLOC_006927	IPW	NR_023915	3653	IPW	imprinted in Prader-Willi syndrome (non-protein coding)	ncRNA	1.75377	2.72883	1.55598	0.637823	0.0016	0.00675638
XLOC_009625	CCDC43	NM_001099225	124808	CCDC43	coiled-coil domain containing 43	protein-coding	8.91067	13.8639	1.55588	0.637727	5e-05	0.000322877
XLOC_017580	SIL1	NM_001037633	64374	SIL1	SIL1 nucleotide exchange factor	protein-coding	29.9616	46.6125	1.55574	0.637602	5e-05	0.000322877
XLOC_018617	MRPL14	NM_032111	64928	MRPL14	mitochondrial ribosomal protein L14	protein-coding	28.8313	44.8526	1.55569	0.637556	0.0001	0.000605722
XLOC_000845	MIR3658,UCK2		-	-	-	-	6.8098	10.5883	1.55486	0.636787	5e-05	0.000322877
XLOC_002042	ABL2	NM_001136001	27	ABL2	ABL proto-oncogene 2, non-receptor tyrosine kinase	protein-coding	5.97297	9.2856	1.5546	0.636547	5e-05	0.000322877
XLOC_001537	CC2D1B	NM_032449	200014	CC2D1B	coiled-coil and C2 domain containing 1B	protein-coding	5.40434	8.40105	1.5545	0.636451	5e-05	0.000322877
XLOC_021100	ABCF2	NM_007189	10061	ABCF2	ATP binding cassette subfamily F member 2	protein-coding	17.7407	27.5742	1.55429	0.636256	5e-05	0.000322877
XLOC_004171	TIMM10	NM_012456	26519	TIMM10	translocase of inner mitochondrial membrane 10	protein-coding	16.776	26.0724	1.55415	0.636125	0.0011	0.00492847
XLOC_002311	NET1	NM_005863	10276	NET1	neuroepithelial cell transforming 1	protein-coding	14.0756	21.8754	1.55414	0.636113	5e-05	0.000322877
XLOC_007277	FURIN	NM_002569	5045	FURIN	furin, paired basic amino acid cleaving enzyme	protein-coding	20.4462	31.7695	1.55381	0.63581	5e-05	0.000322877
XLOC_022805	DDX31	NM_138620	64794	DDX31	DEAD-box helicase 31	protein-coding	3.53244	5.48839	1.55371	0.635718	0.0163	0.0462149
XLOC_014877	KLHL18	NM_025010	23276	KLHL18	kelch like family member 18	protein-coding	4.70233	7.30525	1.55354	0.635558	5e-05	0.000322877
XLOC_018842	FUCA2	NM_032020	2519	FUCA2	alpha-L-fucosidase 2	protein-coding	32.8406	50.9635	1.55184	0.633984	5e-05	0.000322877
XLOC_014602	RAC2	NM_002872	5880	RAC2	Rac family small GTPase 2	protein-coding	12.7863	19.8315	1.551	0.633195	5e-05	0.000322877
XLOC_017935	LY6G5B	NM_021221_1	58496	LY6G5B	lymphocyte antigen 6 family member G5B	protein-coding	6.55216	10.1617	1.55089	0.633099	0.01045	0.0322253
XLOC_012259	MGAT5	NM_002410	4249	MGAT5	mannosyl (alpha-1,6-)-glycoprotein beta-1,6-N-acetyl-glucosaminyltransferase	protein-coding	10.6415	16.4902	1.54961	0.631907	5e-05	0.000322877
XLOC_012315	UBR3	NM_172070	130507	UBR3	ubiquitin protein ligase E3 component n-recognin 3 (putative)	protein-coding	5.89618	9.13484	1.54928	0.631599	5e-05	0.000322877
XLOC_017545	C5orf15	NM_020199	56951	C5orf15	chromosome 5 open reading frame 15	protein-coding	29.4887	45.6831	1.54917	0.631498	5e-05	0.000322877
XLOC_009265	MYBBP1A	NM_001105538	10514	MYBBP1A	MYB binding protein 1a	protein-coding	9.61249	14.8907	1.5491	0.631429	5e-05	0.000322877
XLOC_022516	ZBTB5	NM_014872	9925	ZBTB5	zinc finger and BTB domain containing 5	protein-coding	3.39223	5.25454	1.54899	0.63133	0.00025	0.00137111
XLOC_017025	SRFBP1	NM_152546	153443	SRFBP1	serum response factor binding protein 1	protein-coding	2.93617	4.54691	1.54859	0.630951	0.00165	0.0069215
XLOC_006366	TDP1	NM_001008744	55775	TDP1	tyrosyl-DNA phosphodiesterase 1	protein-coding	2.561	3.96386	1.54778	0.630199	0.0008	0.00377334
XLOC_020381	ORAI2	NM_001126340	80228	ORAI2	ORAI calcium release-activated calcium modulator 2	protein-coding	4.68538	7.24807	1.54695	0.629431	5e-05	0.000322877
XLOC_007128	PTPLAD1	NM_016395	-	-	-	-	26.1492	40.45	1.54689	0.629373	5e-05	0.000322877
XLOC_008012	CCDC113	NM_001142302	29070	CCDC113	coiled-coil domain containing 113	protein-coding	0.642638	0.993976	1.54671	0.629205	0.01375	0.0402889
XLOC_016269	ABCE1	NM_001040876	6059	ABCE1	ATP binding cassette subfamily E member 1	protein-coding	13.1668	20.3605	1.54635	0.628868	5e-05	0.000322877
XLOC_003461	CLP1	NM_001142597	10978	CLP1	cleavage and polyadenylation factor I subunit 1	protein-coding	5.57173	8.61289	1.54582	0.628372	0.00055	0.00271305
XLOC_003668	RELT	NM_032871	84957	RELT	RELT, TNF receptor	protein-coding	1.12262	1.73438	1.54494	0.62755	0.0103	0.0318788
XLOC_020305	CLDN12	NM_001185072	9069	CLDN12	claudin 12	protein-coding	8.0427	12.4229	1.54462	0.62725	5e-05	0.000322877
XLOC_000228	SESN2	NM_031459	83667	SESN2	sestrin 2	protein-coding	18.5003	28.5388	1.54261	0.625376	5e-05	0.000322877
XLOC_020808	STX1A	NM_001165903	6804	STX1A	syntaxin 1A	protein-coding	4.44704	6.85771	1.54208	0.624882	0.0008	0.00377334
XLOC_004612	C12orf5	NM_020375	-	-	-	-	4.54869	7.01067	1.54125	0.624101	5e-05	0.000322877
XLOC_012504	ARMC9	NM_025139	80210	ARMC9	armadillo repeat containing 9	protein-coding	12.6412	19.4683	1.54007	0.622993	5e-05	0.000322877
XLOC_022765	AK1	NM_000476	203	AK1	adenylate kinase 1	protein-coding	22.8583	35.1946	1.53969	0.622636	5e-05	0.000322877
XLOC_008023	PDP2	NM_020786	57546	PDP2	pyruvate dehyrogenase phosphatase catalytic subunit 2	protein-coding	2.07319	3.19092	1.53914	0.62212	0.0001	0.000605722
XLOC_011135	DOHH	NM_001145165	83475	DOHH	deoxyhypusine hydroxylase	protein-coding	4.5261	6.96371	1.53857	0.621588	0.00125	0.00549015
XLOC_010121	LAMA1	NM_005559	284217	LAMA1	laminin subunit alpha 1	protein-coding	0.679952	1.04545	1.53754	0.620619	0.0024	0.00948205
XLOC_003351	RCN1	NM_002901	5954	RCN1	reticulocalbin 1	protein-coding	106.157	163.187	1.53722	0.620327	5e-05	0.000322877
XLOC_011554	PLAUR	NM_001005377	5329	PLAUR	plasminogen activator, urokinase receptor	protein-coding	21.1644	32.5006	1.53563	0.618827	5e-05	0.000322877
XLOC_006263	JKAMP	NM_001098625	51528	JKAMP	JNK1/MAPK8 associated membrane protein	protein-coding	17.7764	27.2932	1.53536	0.618578	5e-05	0.000322877
XLOC_016257	NAA15	NM_057175	80155	NAA15	N(alpha)-acetyltransferase 15, NatA auxiliary subunit	protein-coding	8.8608	13.6031	1.5352	0.618427	5e-05	0.000322877
XLOC_001702	FAM212B	NM_198926	55924	FAM212B	family with sequence similarity 212 member B	protein-coding	4.68792	7.19404	1.53459	0.617854	0.001	0.00455922
XLOC_021440	SQLE	NM_003129	6713	SQLE	squalene epoxidase	protein-coding	20.9035	32.0775	1.53455	0.617817	5e-05	0.000322877
XLOC_018354	RPP40	NM_006638	10799	RPP40	ribonuclease P/MRP subunit p40	protein-coding	6.18734	9.4908	1.53391	0.61721	0.00305	0.0115749
XLOC_016506	EPHA5	NM_004439	2044	EPHA5	EPH receptor A5	protein-coding	0.514633	0.789066	1.53326	0.616602	0.0117	0.0353757
XLOC_015833	ZMAT3	NM_152240	64393	ZMAT3	zinc finger matrin-type 3	protein-coding	18.6932	28.6421	1.53222	0.615624	5e-05	0.000322877
XLOC_004636	USP5	NM_003481	8078	USP5	ubiquitin specific peptidase 5	protein-coding	22.9308	35.127	1.53187	0.615294	5e-05	0.000322877
XLOC_002984	POLR3A	NM_007055	11128	POLR3A	RNA polymerase III subunit A	protein-coding	5.3517	8.19571	1.53142	0.614872	5e-05	0.000322877
XLOC_020078	C1GALT1	NM_020156	56913	C1GALT1	core 1 synthase, glycoprotein-N-acetylgalactosamine 3-beta-galactosyltransferase 1	protein-coding	5.00669	7.66009	1.52997	0.613504	5e-05	0.000322877
XLOC_022552	APBA1	NM_001163	320	APBA1	amyloid beta precursor protein binding family A member 1	protein-coding	1.40315	2.14646	1.52974	0.61329	0.001	0.00455922
XLOC_007351	C15orf24	NM_020154	-	-	-	-	52.2438	79.8949	1.52927	0.612844	5e-05	0.000322877
XLOC_002468	DDX21	NM_004728	9188	DDX21	DExD-box helicase 21	protein-coding	24.9585	38.1649	1.52913	0.612715	5e-05	0.000322877
XLOC_014764	EAF1	NM_033083	85403	EAF1	ELL associated factor 1	protein-coding	4.70275	7.19033	1.52896	0.612553	5e-05	0.000322877
XLOC_000176	TCEB3	NM_003198	-	-	-	-	10.0111	15.304	1.5287	0.612308	5e-05	0.000322877
XLOC_020941	DNAJC2	NM_001129887	27000	DNAJC2	DnaJ heat shock protein family (Hsp40) member C2	protein-coding	10.6854	16.3313	1.52838	0.611999	0.0074	0.0243258
XLOC_022682	TXN	NM_001244938	7295	TXN	thioredoxin	protein-coding	129.278	197.462	1.52742	0.611098	5e-05	0.000322877
XLOC_016990	RGMB	NM_001012761	285704	RGMB	repulsive guidance molecule family member b	protein-coding	48.7456	74.4529	1.52738	0.611056	5e-05	0.000322877
XLOC_004924	DYRK2	NM_003583	8445	DYRK2	dual specificity tyrosine phosphorylation regulated kinase 2	protein-coding	8.88666	13.5732	1.52737	0.611048	5e-05	0.000322877
XLOC_001499	EIF2B3	NM_001166588	8891	EIF2B3	eukaryotic translation initiation factor 2B subunit gamma	protein-coding	11.9745	18.2893	1.52735	0.611034	0.0001	0.000605722
XLOC_002808	PTPLA	NM_014241	-	-	-	-	12.0436	18.3902	1.52697	0.61067	0.00055	0.00271305
XLOC_008467	CMTM4	NM_178818	146223	CMTM4	CKLF like MARVEL transmembrane domain containing 4	protein-coding	3.33971	5.09891	1.52675	0.610466	5e-05	0.000322877
XLOC_013618	FKBP1A,FKBP1A-SDCBP2,SDCBP2		-	-	-	-	89.419	136.495	1.52647	0.610195	5e-05	0.000322877
XLOC_021811	YWHAZ	NM_003406	7534	YWHAZ	tyrosine 3-monooxygenase/tryptophan 5-monooxygenase activation protein zeta	protein-coding	125.915	192.061	1.52532	0.609114	5e-05	0.000322877
XLOC_015060	POGLUT1	NM_152305	56983	POGLUT1	protein O-glucosyltransferase 1	protein-coding	4.49428	6.85406	1.52506	0.608869	0.0002	0.00112857
XLOC_012683	ATL2	NM_022374	64225	ATL2	atlastin GTPase 2	protein-coding	5.18076	7.90025	1.52492	0.608735	0.00025	0.00137111
XLOC_023703	NKRF	NM_001173487	55922	NKRF	NFKB repressing factor	protein-coding	2.24482	3.42199	1.52439	0.608236	0.0019	0.00778008
XLOC_017807	E2F3	NM_001243076	1871	E2F3	E2F transcription factor 3	protein-coding	6.01779	9.17043	1.52389	0.607756	5e-05	0.000322877
XLOC_020111	MPP6	NM_016447	51678	MPP6	membrane palmitoylated protein 6	protein-coding	2.09521	3.19272	1.52382	0.607691	0.0111	0.0338192
XLOC_020090	BZW2	NM_001159767	28969	BZW2	basic leucine zipper and W2 domains 2	protein-coding	23.9687	36.5218	1.52373	0.607606	5e-05	0.000322877
XLOC_000242	ZCCHC17	NM_016505	51538	ZCCHC17	zinc finger CCHC-type containing 17	protein-coding	15.2723	23.2628	1.5232	0.607107	0.00015	0.000869603
XLOC_012828	POLR1A	NM_015425	25885	POLR1A	RNA polymerase I subunit A	protein-coding	6.69492	10.1912	1.52223	0.606185	5e-05	0.000322877
XLOC_017537	KIF3A	NM_007054	11127	KIF3A	kinesin family member 3A	protein-coding	2.86834	4.36574	1.52204	0.60601	0.00015	0.000869603
XLOC_016542	RCHY1	NM_001008925	25898	RCHY1	ring finger and CHY zinc finger domain containing 1	protein-coding	2.98661	4.54545	1.52194	0.605914	0.00025	0.00137111
XLOC_014852	ZNF35	NM_003420	7584	ZNF35	zinc finger protein 35	protein-coding	2.46987	3.75899	1.52194	0.60591	0.00455	0.0162252
XLOC_017307	NSUN2	NM_001193455	54888	NSUN2	NOP2/Sun RNA methyltransferase family member 2	protein-coding	14.2287	21.655	1.52192	0.605896	5e-05	0.000322877
XLOC_011935	WDR43	NM_015131	23160	WDR43	WD repeat domain 43	protein-coding	12.553	19.1028	1.52177	0.605752	0.0001	0.000605722
XLOC_013043	GPR155	NM_001033045	151556	GPR155	G protein-coupled receptor 155	protein-coding	1.07742	1.63905	1.52127	0.605279	0.0016	0.00675638
XLOC_012503	PSMD1	NM_002807	5707	PSMD1	proteasome 26S subunit, non-ATPase 1	protein-coding	33.2324	50.5345	1.52064	0.604678	5e-05	0.000322877
XLOC_006716	DHRS7	NM_016029	51635	DHRS7	dehydrogenase/reductase 7	protein-coding	20.1237	30.5994	1.52057	0.604608	0.0002	0.00112857
XLOC_011878	DDX1	NM_004939	1653	DDX1	DEAD-box helicase 1	protein-coding	42.1748	64.1004	1.51987	0.603952	5e-05	0.000322877
XLOC_022817	SLC2A6	NM_001145099	11182	SLC2A6	solute carrier family 2 member 6	protein-coding	5.07858	7.71569	1.51926	0.60337	0.00035	0.00183707
XLOC_023581	EDA2R	NM_001199687	60401	EDA2R	ectodysplasin A2 receptor	protein-coding	12.2582	18.6179	1.51881	0.602943	5e-05	0.000322877
XLOC_011733	ZNF614	NM_025040	80110	ZNF614	zinc finger protein 614	protein-coding	1.81416	2.75446	1.51831	0.602468	0.0012	0.00529986
XLOC_021287	UBE2V2	NM_003350	7336	UBE2V2	ubiquitin conjugating enzyme E2 V2	protein-coding	27.6102	41.9201	1.51828	0.602441	5e-05	0.000322877
XLOC_020959	LAMB1	NM_002291	3912	LAMB1	laminin subunit beta 1	protein-coding	86.455	131.21	1.51767	0.601856	0.00015	0.000869603
XLOC_004020	TMEM9B	NM_020644	56674	TMEM9B	TMEM9 domain family member B	protein-coding	19.2025	29.1418	1.5176	0.601796	5e-05	0.000322877
XLOC_008147	TRAPPC2L	NM_016209	51693	TRAPPC2L	trafficking protein particle complex 2 like	protein-coding	21.1338	32.072	1.51757	0.601762	0.00065	0.00314766
XLOC_021166	MTMR9	NM_015458	66036	MTMR9	myotubularin related protein 9	protein-coding	4.64698	7.04816	1.51672	0.600953	0.00015	0.000869603
XLOC_014254	MIF	NM_002415	4282	MIF	macrophage migration inhibitory factor	protein-coding	196.405	297.865	1.51659	0.600827	5e-05	0.000322877
XLOC_010256	TPGS1	NM_033513	91978	TPGS1	tubulin polyglutamylase complex subunit 1	protein-coding	4.01891	6.09381	1.51628	0.60054	0.0168	0.0474419
XLOC_007546	STOML1	NM_001256677	9399	STOML1	stomatin like 1	protein-coding	7.00646	10.6203	1.51579	0.600067	0.00045	0.00228362
XLOC_002220	TAF5L	NM_001025247	27097	TAF5L	TATA-box binding protein associated factor 5 like	protein-coding	5.46258	8.27796	1.51539	0.599693	0.0001	0.000605722
XLOC_000120	DDI2,RSC1A1		-	-	-	-	5.39647	8.17678	1.51521	0.599517	0.0007	0.00335145
XLOC_009773	PSMD12	NM_002816	5718	PSMD12	proteasome 26S subunit, non-ATPase 12	protein-coding	17.5262	26.5504	1.5149	0.59922	5e-05	0.000322877
XLOC_012655	FNDC4	NM_022823	64838	FNDC4	fibronectin type III domain containing 4	protein-coding	4.49464	6.80715	1.5145	0.598845	0.0026	0.0101398
XLOC_013775	MAFB	NM_005461	9935	MAFB	MAF bZIP transcription factor B	protein-coding	2.24915	3.40459	1.51372	0.598101	0.00305	0.0115749
XLOC_017463	TMEM167A	NM_174909	153339	TMEM167A	transmembrane protein 167A	protein-coding	22.7512	34.4218	1.51297	0.59738	5e-05	0.000322877
XLOC_020889	ATP5J2,ATP5J2-PTCD1,PTCD1		-	-	-	-	117.064	177.063	1.51253	0.596965	0.01455	0.042195
XLOC_001096	C1orf124	NM_001010984	-	-	-	-	3.06607	4.63691	1.51233	0.596773	0.00205	0.00829271
XLOC_003784	NCAM1	NM_000615	4684	NCAM1	neural cell adhesion molecule 1	protein-coding	1.34629	2.03592	1.51224	0.596692	0.0031	0.0117366
XLOC_015878	MB21D2	NM_178496	151963	MB21D2	Mab-21 domain containing 2	protein-coding	6.28001	9.49185	1.51144	0.595922	0.00015	0.000869603
XLOC_010013	ZNF271	NR_024565	-	-	-	-	4.84126	7.31408	1.51078	0.595294	5e-05	0.000322877
XLOC_010759	PVRL2	NM_001042724	-	-	-	-	29.3642	44.357	1.51058	0.595103	5e-05	0.000322877
XLOC_008052	SLC7A6	NM_001076785	9057	SLC7A6	solute carrier family 7 member 6	protein-coding	11.0753	16.7272	1.51032	0.59485	5e-05	0.000322877
XLOC_022768	ST6GALNAC4	NM_175039	27090	ST6GALNAC4	ST6 N-acetylgalactosaminide alpha-2,6-sialyltransferase 4	protein-coding	9.31056	14.047	1.50872	0.593322	0.0005	0.00250829
XLOC_003821	C2CD2L	NM_014807	9854	C2CD2L	C2CD2 like	protein-coding	2.37892	3.58831	1.50838	0.592998	0.0022	0.00879861
XLOC_017061	HSPA4	NM_002154	3308	HSPA4	heat shock protein family A (Hsp70) member 4	protein-coding	35.9255	54.1845	1.50825	0.592872	5e-05	0.000322877
XLOC_009058	VMP1	NM_030938	81671	VMP1	vacuole membrane protein 1	protein-coding	30.3007	45.68	1.50756	0.592212	5e-05	0.000322877
XLOC_006107	COL4A1	NM_001845	1282	COL4A1	collagen type IV alpha 1 chain	protein-coding	178.781	269.45	1.50715	0.591824	0.00055	0.00271305
XLOC_001622	ZNHIT6	NM_001170670	54680	ZNHIT6	zinc finger HIT-type containing 6	protein-coding	4.82913	7.27586	1.50666	0.591354	0.00015	0.000869603
XLOC_007215	FAH	NM_000137	2184	FAH	fumarylacetoacetate hydrolase	protein-coding	6.87489	10.3531	1.50593	0.590654	0.001	0.00455922
XLOC_002663	MIR4680,PDCD4		-	-	-	-	15.0722	22.6907	1.50547	0.590211	5e-05	0.000322877
XLOC_016597	TSPAN5	NM_005723	10098	TSPAN5	tetraspanin 5	protein-coding	15.1598	22.8154	1.50499	0.589757	5e-05	0.000322877
XLOC_008668	EIF5A	NM_001143762	1984	EIF5A	eukaryotic translation initiation factor 5A	protein-coding	123.736	186.094	1.50396	0.588766	5e-05	0.000322877
XLOC_017691	STC2	NM_003714	8614	STC2	stanniocalcin 2	protein-coding	115.842	174.191	1.50369	0.588512	0.0001	0.000605722
XLOC_020667	DFNA5	NM_001127454	-	-	-	-	11.936	17.948	1.50369	0.588504	5e-05	0.000322877
XLOC_001306	KIAA0090	NM_015047	-	-	-	-	26.5539	39.8687	1.50143	0.586333	5e-05	0.000322877
XLOC_001733	TBX15	NM_152380	6913	TBX15	T-box 15	protein-coding	10.4291	15.6558	1.50117	0.586083	5e-05	0.000322877
XLOC_003145	CHST15	NM_014863	51363	CHST15	carbohydrate sulfotransferase 15	protein-coding	1.31638	1.9745	1.49995	0.584911	0.0074	0.0243258
XLOC_003413	PTPRJ	NM_002843	5795	PTPRJ	protein tyrosine phosphatase, receptor type J	protein-coding	3.8201	5.72807	1.49946	0.584439	0.0001	0.000605722
XLOC_003627	RPS6KB2	NM_003952	6199	RPS6KB2	ribosomal protein S6 kinase B2	protein-coding	14.1111	21.143	1.49832	0.58335	0.00015	0.000869603
XLOC_018030	RPL7L1	NM_198486	285855	RPL7L1	ribosomal protein L7 like 1	protein-coding	11.8761	17.7934	1.49825	0.583281	0.00125	0.00549015
XLOC_005154	ZNF268	NM_001165881	10795	ZNF268	zinc finger protein 268	protein-coding	3.03963	4.55154	1.4974	0.582459	0.00035	0.00183707
XLOC_018099	FAM135A	TCONS_00033386	57579	FAM135A	family with sequence similarity 135 member A	protein-coding	1.86109	2.78662	1.49731	0.582368	0.0009	0.00417829
XLOC_015144	MRAS	NM_001252090	22808	MRAS	muscle RAS oncogene homolog	protein-coding	18.1221	27.1333	1.49725	0.582314	5e-05	0.000322877
XLOC_001232	PLEKHG5,TNFRSF25		-	-	-	-	4.67666	7.0003	1.49686	0.581938	0.00625	0.0211644
XLOC_008788	MIR4723,TMEM199		-	-	-	-	8.63328	12.9215	1.49671	0.581793	0.00145	0.00620968
XLOC_001486	SLC2A1	NM_006516	6513	SLC2A1	solute carrier family 2 member 1	protein-coding	18.0839	27.0647	1.49662	0.581707	5e-05	0.000322877
XLOC_011467	YIF1B	NM_001039672	90522	YIF1B	Yip1 interacting factor homolog B, membrane trafficking protein	protein-coding	14.5071	21.711	1.49658	0.581667	0.0001	0.000605722
XLOC_012058	CCT7	NM_001009570	10574	CCT7	chaperonin containing TCP1 subunit 7	protein-coding	74.8848	112.053	1.49634	0.581436	5e-05	0.000322877
XLOC_002593	C10orf12	NM_015652	-	-	-	-	1.43637	2.14905	1.49617	0.581272	0.00335	0.0125263
XLOC_015340	TMEM111	NM_018447	-	-	-	-	27.6639	41.3843	1.49597	0.581079	0.00025	0.00137111
XLOC_014909	CYB561D2	NM_007022	11068	CYB561D2	cytochrome b561 family member D2	protein-coding	5.68422	8.50247	1.4958	0.58092	0.0168	0.0474419
XLOC_001611	GNG5	NM_005274	2787	GNG5	G protein subunit gamma 5	protein-coding	52.5046	78.5316	1.49571	0.580829	0.0011	0.00492847
XLOC_009489	SYNRG	NM_007247	11276	SYNRG	synergin gamma	protein-coding	4.35721	6.51488	1.4952	0.580334	5e-05	0.000322877
XLOC_023042	FTSJ1	TCONS_00042601	24140	FTSJ1	FtsJ RNA methyltransferase homolog 1	protein-coding	22.85	34.156	1.49479	0.579945	5e-05	0.000322877
XLOC_005735	ZNF605	NM_183238	100289635	ZNF605	zinc finger protein 605	protein-coding	3.46539	5.17745	1.49405	0.579224	0.0001	0.000605722
XLOC_014309	LIMK2	NM_016733	3985	LIMK2	LIM domain kinase 2	protein-coding	9.3774	14.0102	1.49404	0.579218	0.0001	0.000605722
XLOC_021344	ZFHX4	NM_024721	79776	ZFHX4	zinc finger homeobox 4	protein-coding	1.6397	2.44805	1.49299	0.578201	0.0002	0.00112857
XLOC_022479	C9orf25	NM_001184940	-	-	-	-	7.07474	10.5575	1.49228	0.577519	0.0003	0.00160717
XLOC_016111	UTP3	NM_020368	57050	UTP3	UTP3, small subunit processome component	protein-coding	15.018	22.406	1.49194	0.577192	5e-05	0.000322877
XLOC_011292	FARSA	NM_004461	2193	FARSA	phenylalanyl-tRNA synthetase alpha subunit	protein-coding	17.8603	26.6458	1.4919	0.577152	0.00015	0.000869603
XLOC_008049	DUS2L	NM_017803	-	-	-	-	4.35497	6.49527	1.49146	0.576727	0.00925	0.0292418
XLOC_017414	ADAMTS6	NM_197941	11174	ADAMTS6	ADAM metallopeptidase with thrombospondin type 1 motif 6	protein-coding	2.76568	4.12269	1.49066	0.575952	0.0005	0.00250829
XLOC_015143	ARMC8	NM_015396	25852	ARMC8	armadillo repeat containing 8	protein-coding	6.79081	10.1225	1.49062	0.57591	5e-05	0.000322877
XLOC_011393	ZNF43	NM_001256648	7594	ZNF43	zinc finger protein 43	protein-coding	0.811359	1.20916	1.49029	0.575593	0.0155	0.0444126
XLOC_023022	RP2	NM_006915	6102	RP2	RP2, ARL3 GTPase activating protein	protein-coding	7.17405	10.6879	1.4898	0.575119	0.0001	0.000605722
XLOC_000316	CTPS	NM_001905	-	-	-	-	13.3576	19.8933	1.48929	0.574622	5e-05	0.000322877
XLOC_011905	C2orf18	NM_017877	-	-	-	-	7.92792	11.8021	1.48868	0.574029	5e-05	0.000322877
XLOC_006351	SLIRP	NM_031210	81892	SLIRP	SRA stem-loop interacting RNA binding protein	protein-coding	67.5915	100.472	1.48646	0.57188	0.0007	0.00335145
XLOC_016396	LYAR	NM_017816	55646	LYAR	Ly1 antibody reactive	protein-coding	4.99807	7.42902	1.48638	0.571801	0.0046	0.0163667
XLOC_005288	LDHB	NM_002300	3945	LDHB	lactate dehydrogenase B	protein-coding	214.582	318.937	1.48632	0.571742	5e-05	0.000322877
XLOC_020742	DDX56	NM_019082	54606	DDX56	DEAD-box helicase 56	protein-coding	16.2264	24.1037	1.48546	0.570912	5e-05	0.000322877
XLOC_009274	SPAG7	NM_004890	9552	SPAG7	sperm associated antigen 7	protein-coding	37.4433	55.6125	1.48525	0.570702	5e-05	0.000322877
XLOC_015890	XXYLT1	NM_152531	152002	XXYLT1	xyloside xylosyltransferase 1	protein-coding	13.3045	19.7525	1.48465	0.570121	5e-05	0.000322877
XLOC_012625	TP53I3	NM_004881	9540	TP53I3	tumor protein p53 inducible protein 3	protein-coding	32.9997	48.9711	1.48399	0.569478	0.0002	0.00112857
XLOC_023855	IRAK1	NM_001025242	3654	IRAK1	interleukin 1 receptor associated kinase 1	protein-coding	22.3509	33.1654	1.48385	0.569346	5e-05	0.000322877
XLOC_016927	PTCD2	NM_024754	79810	PTCD2	pentatricopeptide repeat domain 2	protein-coding	3.52005	5.22256	1.48366	0.569161	0.0055	0.0189737
XLOC_004221	B3GAT3	NM_012200	26229	B3GAT3	beta-1,3-glucuronyltransferase 3	protein-coding	13.1538	19.5122	1.48339	0.568897	0.0003	0.00160717
XLOC_014147	WDR4	NM_018669	10785	WDR4	WD repeat domain 4	protein-coding	3.64175	5.40113	1.48311	0.568629	0.00795	0.025767
XLOC_010440	ZNF844	NM_001136501	284391	ZNF844	zinc finger protein 844	protein-coding	2.18113	3.23417	1.4828	0.56832	0.0076	0.0248418
XLOC_006742	RDH11	NM_001252650	51109	RDH11	retinol dehydrogenase 11 (all-trans/9-cis/11-cis)	protein-coding	21.144	31.3473	1.48256	0.568093	5e-05	0.000322877
XLOC_011818	ZNF814	NM_001144989	730051	ZNF814	zinc finger protein 814	protein-coding	0.846624	1.25516	1.48255	0.568078	0.01075	0.0329504
XLOC_001371	SLC9A1	NM_003047	6548	SLC9A1	solute carrier family 9 member A1	protein-coding	8.39433	12.4443	1.48246	0.567998	0.0001	0.000605722
XLOC_002757	IDI1	NM_004508	3422	IDI1	isopentenyl-diphosphate delta isomerase 1	protein-coding	19.8264	29.3823	1.48198	0.567525	5e-05	0.000322877
XLOC_004465	SLC35F2	NM_017515	54733	SLC35F2	solute carrier family 35 member F2	protein-coding	1.50484	2.22977	1.48173	0.567285	0.0155	0.0444126
XLOC_003656	RNF121	NM_018320	55298	RNF121	ring finger protein 121	protein-coding	8.75956	12.9775	1.48152	0.567082	0.0002	0.00112857
XLOC_008135	FOXC2	NM_005251	2303	FOXC2	forkhead box C2	protein-coding	7.33046	10.8589	1.48134	0.566902	0.00175	0.00727372
XLOC_007203	IREB2	NM_004136	3658	IREB2	iron responsive element binding protein 2	protein-coding	10.922	16.1714	1.48063	0.566208	5e-05	0.000322877
XLOC_020199	LANCL2	NM_018697	55915	LANCL2	LanC like 2	protein-coding	3.35045	4.95725	1.47958	0.565185	0.0004	0.00206369
XLOC_001323	SH2D5	NM_001103160	400745	SH2D5	SH2 domain containing 5	protein-coding	1.29016	1.90863	1.47937	0.564987	0.0137	0.0401888
XLOC_008605	TIMM22	NM_013337	29928	TIMM22	translocase of inner mitochondrial membrane 22	protein-coding	11.426	16.8962	1.47875	0.564378	0.00055	0.00271305
XLOC_010528	MPV17L2	NM_032683	84769	MPV17L2	MPV17 mitochondrial inner membrane protein like 2	protein-coding	7.3421	10.856	1.4786	0.564228	0.00255	0.00997539
XLOC_011116	MKNK2	NM_017572	2872	MKNK2	MAP kinase interacting serine/threonine kinase 2	protein-coding	16.8159	24.8611	1.47843	0.564064	0.0002	0.00112857
XLOC_012204	PSD4	NM_012455	23550	PSD4	pleckstrin and Sec7 domain containing 4	protein-coding	1.07148	1.58404	1.47837	0.564004	0.0094	0.0296275
XLOC_015967	SORCS2	NM_020777	57537	SORCS2	sortilin related VPS10 domain containing receptor 2	protein-coding	1.95384	2.88845	1.47835	0.563983	0.00145	0.00620968
XLOC_016906	PIK3R1	NM_001242466	5295	PIK3R1	phosphoinositide-3-kinase regulatory subunit 1	protein-coding	5.62344	8.31306	1.47829	0.563927	0.0001	0.000605722
XLOC_000756	MSTO1	NM_018116	55154	MSTO1	misato 1, mitochondrial distribution and morphology regulator	protein-coding	3.12137	4.61286	1.47783	0.563482	0.0056	0.0192767
XLOC_020203	CCT6A	NM_001009186	908	CCT6A	chaperonin containing TCP1 subunit 6A	protein-coding	48.2363	71.2703	1.47752	0.563182	0.0001	0.000605722
XLOC_023385	ATP6AP1	NM_001183	537	ATP6AP1	ATPase H+ transporting accessory protein 1	protein-coding	55.8667	82.5444	1.47752	0.563182	5e-05	0.000322877
XLOC_001533	MIR761,NRD1		-	-	-	-	37.3001	55.1022	1.47727	0.56293	0.0006	0.00293914
XLOC_004833	HOXC8	NM_022658	3224	HOXC8	homeobox C8	protein-coding	23.7666	35.1026	1.47697	0.562642	0.0001	0.000605722
XLOC_014415	ATXN10	NM_001167621	25814	ATXN10	ataxin 10	protein-coding	29.2879	43.2377	1.4763	0.561985	5e-05	0.000322877
XLOC_023392	DKC1	NM_001142463	1736	DKC1	dyskerin pseudouridine synthase 1	protein-coding	15.6742	23.1359	1.47605	0.561741	5e-05	0.000322877
XLOC_001896	CCT3	NM_001008800	7203	CCT3	chaperonin containing TCP1 subunit 3	protein-coding	82.3236	121.473	1.47556	0.561258	5e-05	0.000322877
XLOC_015009	NIT2	NM_020202	56954	NIT2	nitrilase family member 2	protein-coding	15.5188	22.8884	1.47488	0.5606	0.00025	0.00137111
XLOC_021707	PDE7A	NM_001242318	5150	PDE7A	phosphodiesterase 7A	protein-coding	1.32244	1.95043	1.47487	0.56059	0.00285	0.0109633
XLOC_002545	PAPSS2	NM_001015880	9060	PAPSS2	3'-phosphoadenosine 5'-phosphosulfate synthase 2	protein-coding	26.1103	38.4986	1.47446	0.560187	0.0001	0.000605722
XLOC_010912	ZNF880	NM_001145434	400713	ZNF880	zinc finger protein 880	protein-coding	2.53147	3.7321	1.47428	0.560012	0.0124	0.0370425
XLOC_000664	PLEKHO1	NM_016274	51177	PLEKHO1	pleckstrin homology domain containing O1	protein-coding	34.7329	51.1972	1.47403	0.559762	0.0001	0.000605722
XLOC_022283	NUP188	NM_015354	23511	NUP188	nucleoporin 188	protein-coding	8.8554	13.0525	1.47396	0.559697	0.00075	0.00356931
XLOC_007166	CD276	NM_001024736	80381	CD276	CD276 molecule	protein-coding	37.5069	55.2668	1.47351	0.559257	5e-05	0.000322877
XLOC_017206	RARS	NM_002887	5917	RARS	arginyl-tRNA synthetase	protein-coding	37.8974	55.8388	1.47342	0.559169	0.0001	0.000605722
XLOC_007453	MYO5A	NM_000259	4644	MYO5A	myosin VA	protein-coding	6.98936	10.295	1.47295	0.558712	5e-05	0.000322877
XLOC_004603	FKBP4	NM_002014	2288	FKBP4	FK506 binding protein 4	protein-coding	8.13203	11.9768	1.47279	0.558555	0.00025	0.00137111
XLOC_008577	SLC7A5	NM_003486	8140	SLC7A5	solute carrier family 7 member 5	protein-coding	77.5938	114.263	1.47258	0.558345	0.0001	0.000605722
XLOC_009610	MPP3	NM_001932	4356	MPP3	membrane palmitoylated protein 3	protein-coding	1.55635	2.29138	1.47228	0.55805	0.0179	0.0498172
XLOC_003034	TCTN3	NM_001143973	26123	TCTN3	tectonic family member 3	protein-coding	13.8922	20.4487	1.47196	0.557734	5e-05	0.000322877
XLOC_018719	MDN1	NM_014611	23195	MDN1	midasin AAA ATPase 1	protein-coding	3.42288	5.03701	1.47157	0.557357	5e-05	0.000322877
XLOC_008558	HSDL1	NM_001146051	83693	HSDL1	hydroxysteroid dehydrogenase like 1	protein-coding	5.6668	8.33894	1.47154	0.55733	0.00055	0.00271305
XLOC_021237	HMBOX1	NM_024567	79618	HMBOX1	homeobox containing 1	protein-coding	2.54315	3.74214	1.47146	0.557247	0.0042	0.0151601
XLOC_005966	KATNAL1	NM_032116	84056	KATNAL1	katanin catalytic subunit A1 like 1	protein-coding	7.55175	11.1098	1.47116	0.55695	0.00015	0.000869603
XLOC_005140	PUS1	NM_025215	80324	PUS1	pseudouridylate synthase 1	protein-coding	5.48655	8.06371	1.46972	0.555545	0.00345	0.0128247
XLOC_006348	GSTZ1	NM_001513	2954	GSTZ1	glutathione S-transferase zeta 1	protein-coding	6.11869	8.99106	1.46944	0.555268	0.0056	0.0192767
XLOC_014789	STT3B	NM_178862	201595	STT3B	STT3B, catalytic subunit of the oligosaccharyltransferase complex	protein-coding	37.7404	55.4539	1.46935	0.555179	5e-05	0.000322877
XLOC_009000	ATP5G1	NM_001002027	516	ATP5G1	ATP synthase, H+ transporting, mitochondrial Fo complex subunit C1 (subunit 9)	protein-coding	48.3303	71.0072	1.46921	0.555037	0.0004	0.00206369
XLOC_008731	TTC19	NM_017775	54902	TTC19	tetratricopeptide repeat domain 19	protein-coding	5.33461	7.83736	1.46915	0.554985	0.00535	0.0185773
XLOC_015201	GFM1	NM_024996	85476	GFM1	G elongation factor mitochondrial 1	protein-coding	10.6202	15.6014	1.46903	0.554865	0.0012	0.00529986
XLOC_004283	MAP3K11	NM_002419	4296	MAP3K11	mitogen-activated protein kinase kinase kinase 11	protein-coding	6.11034	8.97613	1.46901	0.554841	0.00025	0.00137111
XLOC_014292	NF2	NM_181832	4771	NF2	neurofibromin 2	protein-coding	7.2791	10.693	1.469	0.554835	0.0004	0.00206369
XLOC_010435	ZNF440	NM_152357	126070	ZNF440	zinc finger protein 440	protein-coding	1.34666	1.97721	1.46823	0.55408	0.01255	0.0373939
XLOC_015067	GTF2E1	NM_005513	2960	GTF2E1	general transcription factor IIE subunit 1	protein-coding	3.76295	5.52183	1.46742	0.553282	0.0019	0.00778008
XLOC_002303	PFKP	NM_001242339	5214	PFKP	phosphofructokinase, platelet	protein-coding	56.8468	83.3928	1.46697	0.552844	5e-05	0.000322877
XLOC_015789	SSR3	NM_007107	6747	SSR3	signal sequence receptor subunit 3	protein-coding	80.1326	117.468	1.46592	0.551807	0.0001	0.000605722
XLOC_007793	ABAT	NM_001127448	18	ABAT	4-aminobutyrate aminotransferase	protein-coding	1.60755	2.35608	1.46563	0.551525	0.00455	0.0162252
XLOC_021202	BMP1	NM_006129	649	BMP1	bone morphogenetic protein 1	protein-coding	74.7255	109.495	1.4653	0.551192	0.0002	0.00112857
XLOC_013123	WDR12	NM_018256	55759	WDR12	WD repeat domain 12	protein-coding	6.75639	9.89578	1.46465	0.550561	0.00105	0.00474292
XLOC_015034	PVRL3	NM_001243288	-	-	-	-	9.73924	14.2628	1.46447	0.550376	0.0003	0.00160717
XLOC_011604	DACT3	NM_145056	147906	DACT3	dishevelled binding antagonist of beta catenin 3	protein-coding	6.62618	9.70284	1.46432	0.55023	0.01025	0.0317473
XLOC_015856	TMEM41A	NM_080652	90407	TMEM41A	transmembrane protein 41A	protein-coding	4.95575	7.2564	1.46424	0.550151	0.00105	0.00474292
XLOC_013463	TOP1	NM_003286	7150	TOP1	DNA topoisomerase I	protein-coding	15.2504	22.3172	1.46338	0.549309	5e-05	0.000322877
XLOC_010445	ASNA1	NM_004317	439	ASNA1	arsA arsenite transporter, ATP-binding, homolog 1 (bacterial)	protein-coding	36.6986	53.6854	1.46287	0.548805	0.0001	0.000605722
XLOC_020164	C7orf10	NM_001193311	-	-	-	-	7.04248	10.3002	1.46258	0.548517	0.003	0.0114261
XLOC_007292	NR2F2	NM_001145157	7026	NR2F2	nuclear receptor subfamily 2 group F member 2	protein-coding	9.15291	13.3811	1.46195	0.547894	0.0003	0.00160717
XLOC_018174	GTF3C6	NM_138408	112495	GTF3C6	general transcription factor IIIC subunit 6	protein-coding	28.9193	42.264	1.46145	0.547397	0.00055	0.00271305
XLOC_002621	C10orf2	NM_001163812	-	-	-	-	2.46119	3.59559	1.46092	0.546872	0.01035	0.0320179
XLOC_022838	C9orf69	NM_152833	-	-	-	-	12.2231	17.8547	1.46073	0.546694	5e-05	0.000322877
XLOC_009226	PITPNA	NM_006224	5306	PITPNA	phosphatidylinositol transfer protein alpha	protein-coding	16.4373	24.0058	1.46045	0.54641	5e-05	0.000322877
XLOC_009073	TANC2	NM_025185	26115	TANC2	tetratricopeptide repeat, ankyrin repeat and coiled-coil containing 2	protein-coding	6.81823	9.951	1.45947	0.545444	0.00015	0.000869603
XLOC_008034	SLC9A5	NM_004594	6553	SLC9A5	solute carrier family 9 member A5	protein-coding	1.62666	2.37396	1.45941	0.545383	0.00985	0.0307634
XLOC_021572	DLC1	NM_024767	10395	DLC1	DLC1 Rho GTPase activating protein	protein-coding	30.6383	44.7135	1.4594	0.545374	5e-05	0.000322877
XLOC_010571	ZNF254	NM_203282	9534	ZNF254	zinc finger protein 254	protein-coding	1.75651	2.56307	1.45918	0.545161	0.00735	0.0241865
XLOC_015080	DIRC2	NM_032839	84925	DIRC2	disrupted in renal carcinoma 2	protein-coding	3.29046	4.79784	1.45811	0.544096	0.0026	0.0101398
XLOC_008934	PSME3	NM_005789	10197	PSME3	proteasome activator subunit 3	protein-coding	26.1022	38.0156	1.45641	0.54242	5e-05	0.000322877
XLOC_004256	PPP1R14B	NM_138689	26472	PPP1R14B	protein phosphatase 1 regulatory inhibitor subunit 14B	protein-coding	29.4946	42.949	1.45616	0.542174	0.00055	0.00271305
XLOC_018202	GJA1	NM_000165	2697	GJA1	gap junction protein alpha 1	protein-coding	51.4078	74.8473	1.45595	0.541963	0.00015	0.000869603
XLOC_023456	SH3KBP1	NM_031892	30011	SH3KBP1	SH3 domain containing kinase binding protein 1	protein-coding	16.3139	23.7495	1.45578	0.541795	0.00015	0.000869603
XLOC_002616	HIF1AN	NM_017902	55662	HIF1AN	hypoxia inducible factor 1 alpha subunit inhibitor	protein-coding	8.52466	12.4057	1.45527	0.541289	5e-05	0.000322877
XLOC_021382	PTDSS1	NM_014754	9791	PTDSS1	phosphatidylserine synthase 1	protein-coding	20.7845	30.2297	1.45443	0.540459	0.00025	0.00137111
XLOC_014410	NUP50	NM_153645	10762	NUP50	nucleoporin 50	protein-coding	6.36859	9.25669	1.45349	0.539522	0.00015	0.000869603
XLOC_011091	POLRMT	NM_005035	5442	POLRMT	RNA polymerase mitochondrial	protein-coding	2.80757	4.08032	1.45333	0.53936	0.00325	0.0122352
XLOC_018570	CCDC167	NM_138493	154467	CCDC167	coiled-coil domain containing 167	protein-coding	15.086	21.924	1.45327	0.539301	0.0086	0.0274741
XLOC_012945	POLR2D	NM_004805	5433	POLR2D	RNA polymerase II subunit D	protein-coding	8.20213	11.917	1.45292	0.538951	0.00065	0.00314766
XLOC_001904	ISG20L2	NM_030980	81875	ISG20L2	interferon stimulated exonuclease gene 20 like 2	protein-coding	10.4477	15.1783	1.45279	0.538825	0.0008	0.00377334
XLOC_009023	ABCC3	NM_003786	8714	ABCC3	ATP binding cassette subfamily C member 3	protein-coding	4.04838	5.88073	1.45261	0.538651	0.0028	0.0108135
XLOC_022491	VCP	NM_007126	7415	VCP	valosin containing protein	protein-coding	73.9012	107.349	1.4526	0.538639	0.0002	0.00112857
XLOC_012923	SLC35F5	NM_025181	80255	SLC35F5	solute carrier family 35 member F5	protein-coding	19.6673	28.5565	1.45198	0.53802	5e-05	0.000322877
XLOC_005125	TMEM132B	NM_052907	114795	TMEM132B	transmembrane protein 132B	protein-coding	1.97985	2.8734	1.45132	0.537368	0.00175	0.00727372
XLOC_018336	EXOC2	NM_018303	55770	EXOC2	exocyst complex component 2	protein-coding	7.04934	10.2293	1.4511	0.537147	0.0001	0.000605722
XLOC_012374	INPP1	NM_001128928	3628	INPP1	inositol polyphosphate-1-phosphatase	protein-coding	7.48164	10.8537	1.45071	0.53676	0.001	0.00455922
XLOC_008059	CIRH1A	NM_032830	-	-	-	-	15.8952	23.0562	1.45051	0.536564	0.0001	0.000605722
XLOC_000323	YBX1	NM_004559	4904	YBX1	Y-box binding protein 1	protein-coding	94.6451	137.264	1.4503	0.536354	5e-05	0.000322877
XLOC_005309	ERGIC2	NM_016570	51290	ERGIC2	ERGIC and golgi 2	protein-coding	17.4761	25.3431	1.45016	0.53621	0.0001	0.000605722
XLOC_004314	TMEM134	NM_001078650	80194	TMEM134	transmembrane protein 134	protein-coding	9.86654	14.3078	1.45013	0.536186	0.00775	0.0252476
XLOC_020905	C7orf43,MIR4658		-	-	-	-	4.40133	6.37891	1.44931	0.53537	0.00965	0.0302877
XLOC_015939	SH3BP2	NM_003023	6452	SH3BP2	SH3 domain binding protein 2	protein-coding	3.0815	4.46584	1.44924	0.535299	0.00045	0.00228362
XLOC_012842	EIF2AK3	NM_004836	9451	EIF2AK3	eukaryotic translation initiation factor 2 alpha kinase 3	protein-coding	3.9333	5.69945	1.44902	0.535082	0.00075	0.00356931
XLOC_014793	CMTM7	NM_138410	112616	CMTM7	CKLF like MARVEL transmembrane domain containing 7	protein-coding	5.46379	7.91664	1.44893	0.534986	0.0097	0.0304071
XLOC_017201	CCNG1	NM_004060	900	CCNG1	cyclin G1	protein-coding	51.1073	74.045	1.44881	0.534873	5e-05	0.000322877
XLOC_006161	MMP14	NM_004995	4323	MMP14	matrix metallopeptidase 14	protein-coding	183.056	264.993	1.44761	0.533669	0.00035	0.00183707
XLOC_006765	ENTPD5	NM_001249	957	ENTPD5	ectonucleoside triphosphate diphosphohydrolase 5	protein-coding	4.96887	7.19219	1.44745	0.533513	0.00345	0.0128247
XLOC_004765	PFKM	NM_001166687	5213	PFKM	phosphofructokinase, muscle	protein-coding	13.5631	19.6312	1.4474	0.533461	5e-05	0.000322877
XLOC_017633	RBM22	NM_018047	55696	RBM22	RNA binding motif protein 22	protein-coding	11.8416	17.1365	1.44714	0.533208	0.00045	0.00228362
XLOC_002733	GLRX3	NM_001199868	10539	GLRX3	glutaredoxin 3	protein-coding	22.5259	32.5962	1.44705	0.533119	0.00045	0.00228362
XLOC_006332	EIF2B2	NM_014239	8892	EIF2B2	eukaryotic translation initiation factor 2B subunit beta	protein-coding	12.2731	17.7581	1.44691	0.532978	0.00105	0.00474292
XLOC_008726	ZNF286A	NM_001130842	57335	ZNF286A	zinc finger protein 286A	protein-coding	1.84103	2.66341	1.4467	0.532761	0.00345	0.0128247
XLOC_023155	CHIC1	NM_001039840	53344	CHIC1	cysteine rich hydrophobic domain 1	protein-coding	2.02305	2.92671	1.44668	0.532748	0.00225	0.00897316
XLOC_018123	CYB5R4	NM_016230	51167	CYB5R4	cytochrome b5 reductase 4	protein-coding	5.29367	7.65761	1.44656	0.532626	0.00295	0.0112694
XLOC_008931	VPS25	NM_032353	84313	VPS25	vacuolar protein sorting 25 homolog	protein-coding	33.0088	47.7457	1.44645	0.53252	0.0003	0.00160717
XLOC_021405	DCAF13	NM_015420	25879	DCAF13	DDB1 and CUL4 associated factor 13	protein-coding	15.2412	22.0444	1.44637	0.532436	0.0033	0.0123757
XLOC_013731	CDK5RAP1	NM_016082	51654	CDK5RAP1	CDK5 regulatory subunit associated protein 1	protein-coding	5.78214	8.35745	1.44539	0.531459	0.00225	0.00897316
XLOC_004681	LOC100129361	NR_036583	-	-	-	-	11.1303	16.0841	1.44507	0.531143	0.00095	0.0043689
XLOC_012742	CCT4	NM_001256721	10575	CCT4	chaperonin containing TCP1 subunit 4	protein-coding	51.5521	74.4773	1.4447	0.53077	0.00015	0.000869603
XLOC_001089	URB2	NM_014777	9816	URB2	URB2 ribosome biogenesis 2 homolog (S. cerevisiae)	protein-coding	2.00496	2.89316	1.443	0.529073	0.00305	0.0115749
XLOC_001621	DDAH1	NM_001134445	23576	DDAH1	dimethylarginine dimethylaminohydrolase 1	protein-coding	49.4444	71.3359	1.44275	0.528821	5e-05	0.000322877
XLOC_001797	CDC42SE1	NM_001038707	56882	CDC42SE1	CDC42 small effector 1	protein-coding	22.6458	32.6718	1.44273	0.528802	0.0002	0.00112857
XLOC_010218	ALPK2	NM_052947	115701	ALPK2	alpha kinase 2	protein-coding	32.5293	46.8846	1.4413	0.527374	0.00015	0.000869603
XLOC_000819	TOMM40L	NM_032174	84134	TOMM40L	translocase of outer mitochondrial membrane 40 like	protein-coding	3.97853	5.73424	1.4413	0.527367	0.0036	0.0132928
XLOC_008523	AP1G1	NM_001030007	164	AP1G1	adaptor related protein complex 1 gamma 1 subunit	protein-coding	13.9177	20.0379	1.43974	0.525811	0.0001	0.000605722
XLOC_017602	ARAP3	NM_022481	64411	ARAP3	ArfGAP with RhoGAP domain, ankyrin repeat and PH domain 3	protein-coding	2.66269	3.83306	1.43954	0.525612	0.00235	0.00929318
XLOC_023269	NDUFA1	NM_004541	4694	NDUFA1	NADH:ubiquinone oxidoreductase subunit A1	protein-coding	93.6504	134.801	1.43941	0.525474	0.0009	0.00417829
XLOC_012403	NOP58	NM_015934	51602	NOP58	NOP58 ribonucleoprotein	protein-coding	16.1568	23.2445	1.43868	0.524748	0.0003	0.00160717
XLOC_006612	IPO4	NM_024658	79711	IPO4	importin 4	protein-coding	8.473	12.1878	1.43843	0.524493	0.0009	0.00417829
XLOC_004101	COMMD9	NM_001101653	29099	COMMD9	COMM domain containing 9	protein-coding	9.01014	12.9559	1.43792	0.523988	0.0003	0.00160717
XLOC_021133	AGPAT5	NM_018361	55326	AGPAT5	1-acylglycerol-3-phosphate O-acyltransferase 5	protein-coding	2.39702	3.44556	1.43743	0.523497	0.00185	0.00762202
XLOC_007795	C16orf72	NM_014117	29035	C16orf72	chromosome 16 open reading frame 72	protein-coding	15.5248	22.3096	1.43703	0.52309	0.0003	0.00160717
XLOC_001607	FUBP1	NM_003902	8880	FUBP1	far upstream element binding protein 1	protein-coding	18.3033	26.299	1.43684	0.522904	5e-05	0.000322877
XLOC_001559	DHCR24	NM_014762	1718	DHCR24	24-dehydrocholesterol reductase	protein-coding	15.7561	22.6372	1.43673	0.522785	0.0001	0.000605722
XLOC_015082	PDIA5	NM_006810	10954	PDIA5	protein disulfide isomerase family A member 5	protein-coding	35.2125	50.5764	1.43632	0.522377	5e-05	0.000322877
XLOC_007477	ANXA2	NM_001002857	302	ANXA2	annexin A2	protein-coding	518.823	744.943	1.43583	0.521888	0.00105	0.00474292
XLOC_011037	ZNF71	NM_021216	58491	ZNF71	zinc finger protein 71	protein-coding	2.6757	3.84163	1.43575	0.521802	0.00555	0.0191306
XLOC_009699	COX11	TCONS_00017912	1353	COX11	COX11, cytochrome c oxidase copper chaperone	protein-coding	10.9749	15.7543	1.43548	0.521538	0.0135	0.0397582
XLOC_010084	CNDP2	NM_001168499	55748	CNDP2	carnosine dipeptidase 2	protein-coding	8.09866	11.6236	1.43525	0.521302	0.00015	0.000869603
XLOC_013169	RNF25	NM_022453	64320	RNF25	ring finger protein 25	protein-coding	12.7267	18.2611	1.43487	0.520915	0.0117	0.0353757
XLOC_010768	GEMIN7	NM_001007269	79760	GEMIN7	gem nuclear organelle associated protein 7	protein-coding	6.35876	9.12279	1.43468	0.52073	0.0053	0.0184188
XLOC_010019	FHOD3	NM_025135	80206	FHOD3	formin homology 2 domain containing 3	protein-coding	1.5652	2.24538	1.43456	0.520613	0.00805	0.0260115
XLOC_002383	LOC387647	NR_003930	-	-	-	-	10.3462	14.8422	1.43456	0.520604	0.0012	0.00529986
XLOC_012748	PELI1	NM_020651	57162	PELI1	pellino E3 ubiquitin protein ligase 1	protein-coding	1.49663	2.14694	1.43452	0.520564	0.0169	0.0476395
XLOC_008033	TMEM208	NM_014187	29100	TMEM208	transmembrane protein 208	protein-coding	21.7342	31.1774	1.43449	0.520534	0.0023	0.00913242
XLOC_023123	EFNB1	NM_004429	1947	EFNB1	ephrin B1	protein-coding	8.01803	11.5012	1.43442	0.520465	0.0006	0.00293914
XLOC_015963	CNO	NM_018366	-	-	-	-	6.67472	9.57188	1.43405	0.520095	0.006	0.0204486
XLOC_008166	TUBB3	NM_006086	10381	TUBB3	tubulin beta 3 class III	protein-coding	44.0142	63.1096	1.43385	0.51989	5e-05	0.000322877
XLOC_007381	FAM82A2	NM_018145	-	-	-	-	10.9521	15.698	1.43333	0.519373	0.0009	0.00417829
XLOC_015458	PLXNB1	NM_001130082	5364	PLXNB1	plexin B1	protein-coding	4.01681	5.75653	1.43311	0.519149	0.0004	0.00206369
XLOC_007464	NEDD4	NM_006154	4734	NEDD4	neural precursor cell expressed, developmentally down-regulated 4, E3 ubiquitin protein ligase	protein-coding	8.60134	12.3252	1.43294	0.518978	0.00015	0.000869603
XLOC_014001	RRP1	NM_003683	8568	RRP1	ribosomal RNA processing 1	protein-coding	7.71576	11.0561	1.43292	0.518962	0.00255	0.00997539
XLOC_022245	GAPVD1	NM_015635	26130	GAPVD1	GTPase activating protein and VPS9 domains 1	protein-coding	6.71623	9.62026	1.43239	0.518424	0.00025	0.00137111
XLOC_008800	TRAF4	NM_004295	9618	TRAF4	TNF receptor associated factor 4	protein-coding	13.0721	18.7201	1.43207	0.518097	0.0004	0.00206369
XLOC_015943	HTT	NM_002111	3064	HTT	huntingtin	protein-coding	5.34029	7.64368	1.43132	0.517349	5e-05	0.000322877
XLOC_007536	PKM2	NM_001206796	-	-	-	-	685.07	980.268	1.4309	0.516925	0.0036	0.0132928
XLOC_003644	FADD	NM_003824	8772	FADD	Fas associated via death domain	protein-coding	11.2214	16.0548	1.43073	0.516752	0.00125	0.00549015
XLOC_007949	GPT2	NM_001142466	84706	GPT2	glutamic--pyruvic transaminase 2	protein-coding	8.12486	11.6227	1.43051	0.51653	0.00055	0.00271305
XLOC_009572	KRT14	NM_000526	3861	KRT14	keratin 14	protein-coding	8.32673	11.9108	1.43043	0.516448	0.004	0.014554
XLOC_002298	GTPBP4	NM_012341	23560	GTPBP4	GTP binding protein 4	protein-coding	20.8227	29.7749	1.42993	0.51594	0.0002	0.00112857
XLOC_007584	WDR61	NM_025234	80349	WDR61	WD repeat domain 61	protein-coding	22.785	32.5623	1.42911	0.515118	0.00055	0.00271305
XLOC_011736	ZNF616	NM_178523	90317	ZNF616	zinc finger protein 616	protein-coding	2.32796	3.32691	1.42911	0.515117	0.01205	0.0362785
XLOC_020156	STARD3NL	NM_032016	83930	STARD3NL	STARD3 N-terminal like	protein-coding	15.3531	21.9408	1.42908	0.515086	0.00065	0.00314766
XLOC_005706	PITPNM2	NM_020845	57605	PITPNM2	phosphatidylinositol transfer protein membrane associated 2	protein-coding	1.52702	2.18209	1.42899	0.514992	0.0044	0.0157566
XLOC_016673	PGRMC2	NM_006320	10424	PGRMC2	progesterone receptor membrane component 2	protein-coding	26.2838	37.5487	1.42859	0.514589	0.0001	0.000605722
XLOC_013430	CEP250	NM_007186	11190	CEP250	centrosomal protein 250	protein-coding	4.98769	7.12531	1.42858	0.514581	0.0003	0.00160717
XLOC_017400	SLC38A9	NM_173514	153129	SLC38A9	solute carrier family 38 member 9	protein-coding	4.42967	6.32702	1.42833	0.514327	0.00415	0.0150095
XLOC_012752	RAB1A	NM_004161	5861	RAB1A	RAB1A, member RAS oncogene family	protein-coding	72.2238	103.139	1.42805	0.514044	0.00015	0.000869603
XLOC_007490	CSNK1G1	NM_022048	53944	CSNK1G1	casein kinase 1 gamma 1	protein-coding	4.58985	6.55381	1.42789	0.513887	0.0005	0.00250829
XLOC_015703	RPN1	NM_002950	6184	RPN1	ribophorin I	protein-coding	95.9589	137.012	1.42782	0.513814	0.0002	0.00112857
XLOC_002749	MTG1	NM_138384	92170	MTG1	mitochondrial ribosome associated GTPase 1	protein-coding	9.54301	13.6245	1.42769	0.513687	0.0047	0.0166572
XLOC_021246	MAK16	NM_032509	84549	MAK16	MAK16 homolog	protein-coding	6.58571	9.40199	1.42763	0.513627	0.00235	0.00929318
XLOC_017230	CPEB4	NM_030627	80315	CPEB4	cytoplasmic polyadenylation element binding protein 4	protein-coding	2.75937	3.9391	1.42754	0.513527	0.0011	0.00492847
XLOC_002740	INPP5A	NM_005539	3632	INPP5A	inositol polyphosphate-5-phosphatase A	protein-coding	8.31411	11.8678	1.42743	0.513419	0.00105	0.00474292
XLOC_011245	CDC37,MIR1181		-	-	-	-	82.8324	118.219	1.42721	0.513195	5e-05	0.000322877
XLOC_020499	SSBP1	NM_001256510	6742	SSBP1	single stranded DNA binding protein 1	protein-coding	65.7654	93.8562	1.42714	0.513123	0.00055	0.00271305
XLOC_005722	SLC15A4	NM_145648	121260	SLC15A4	solute carrier family 15 member 4	protein-coding	7.42426	10.5954	1.42713	0.513119	0.00085	0.00398255
XLOC_022246	PBX3	NM_001134778	5090	PBX3	PBX homeobox 3	protein-coding	6.74304	9.62121	1.42684	0.512819	0.0015	0.00638505
XLOC_018465	PPP1R10	NM_002714_1	5514	PPP1R10	protein phosphatase 1 regulatory subunit 10	protein-coding	10.7609	15.3515	1.4266	0.512581	5e-05	0.000322877
XLOC_009689	MRPL27	NM_016504	51264	MRPL27	mitochondrial ribosomal protein L27	protein-coding	39.8277	56.8169	1.42657	0.512548	0.00075	0.00356931
XLOC_020711	DPY19L1	NM_015283	23333	DPY19L1	dpy-19 like C-mannosyltransferase 1	protein-coding	12.7188	18.1421	1.4264	0.512379	0.0004	0.00206369
XLOC_021950	VLDLR	NM_001018056	7436	VLDLR	very low density lipoprotein receptor	protein-coding	5.90599	8.42374	1.4263	0.512282	0.00145	0.00620968
XLOC_005217	M6PR	NM_001207024	4074	M6PR	mannose-6-phosphate receptor, cation dependent	protein-coding	23.9739	34.1834	1.42586	0.511831	0.00065	0.00314766
XLOC_023851	NAA10	NM_001256119	8260	NAA10	N(alpha)-acetyltransferase 10, NatA catalytic subunit	protein-coding	36.5016	52.0222	1.4252	0.511168	0.00035	0.00183707
XLOC_015729	ANAPC13	NM_001242374	25847	ANAPC13	anaphase promoting complex subunit 13	protein-coding	56.1719	80.0205	1.42456	0.510521	0.0018	0.00745228
XLOC_004496	ZNF259	NM_003904	-	-	-	-	18.3313	26.1102	1.42435	0.510304	0.00065	0.00314766
XLOC_017973	PFDN6	NM_001185181	10471	PFDN6	prefoldin subunit 6	protein-coding	21.9864	31.3134	1.42422	0.510169	0.0051	0.0178458
XLOC_023846	BCAP31	NM_001256447	10134	BCAP31	B-cell receptor associated protein 31	protein-coding	61.8625	88.0945	1.42404	0.509987	0.00025	0.00137111
XLOC_005364	FKBP11	NM_001143782	51303	FKBP11	FK506 binding protein 11	protein-coding	44.5773	63.4634	1.42367	0.509616	0.0005	0.00250829
XLOC_020697	GGCT	NM_001199815	79017	GGCT	gamma-glutamylcyclotransferase	protein-coding	12.0095	17.094	1.42337	0.509314	0.0026	0.0101398
XLOC_004840	COPZ1	NM_016057	22818	COPZ1	coatomer protein complex subunit zeta 1	protein-coding	57.6847	82.0913	1.4231	0.509041	0.00035	0.00183707
XLOC_004910	TMEM5	NM_014254	10329	TMEM5	transmembrane protein 5	protein-coding	6.96767	9.91153	1.4225	0.508431	0.00615	0.0208647
XLOC_012240	IMP4	NM_033416	92856	IMP4	IMP4, U3 small nucleolar ribonucleoprotein	protein-coding	23.1267	32.8924	1.42227	0.508195	0.0015	0.00638505
XLOC_007295	ARRDC4	NM_183376	91947	ARRDC4	arrestin domain containing 4	protein-coding	4.40994	6.27183	1.4222	0.508127	0.00175	0.00727372
XLOC_012875	TXNDC9	NM_005783	10190	TXNDC9	thioredoxin domain containing 9	protein-coding	19.9612	28.3844	1.42198	0.5079	0.00045	0.00228362
XLOC_008300	XYLT1	NM_022166	64131	XYLT1	xylosyltransferase 1	protein-coding	23.9049	33.9897	1.42187	0.507791	0.00045	0.00228362
XLOC_021243	UBXN8	NM_005671	7993	UBXN8	UBX domain protein 8	protein-coding	4.59295	6.52873	1.42147	0.507381	0.01565	0.0447919
XLOC_012600	E2F6	NM_198256	1876	E2F6	E2F transcription factor 6	protein-coding	2.02781	2.88154	1.42101	0.506918	0.0154	0.0442158
XLOC_001249	DFFA	NM_004401	1676	DFFA	DNA fragmentation factor subunit alpha	protein-coding	9.1741	13.0364	1.421	0.506907	0.00135	0.0058405
XLOC_007553	EDC3	NM_001142443	80153	EDC3	enhancer of mRNA decapping 3	protein-coding	8.96798	12.7393	1.42053	0.506431	0.00045	0.00228362
XLOC_005539	PPP1R12A	NM_001143885	4659	PPP1R12A	protein phosphatase 1 regulatory subunit 12A	protein-coding	29.4598	41.8452	1.42042	0.506315	5e-05	0.000322877
XLOC_018269	RAB32	NM_006834	10981	RAB32	RAB32, member RAS oncogene family	protein-coding	43.8879	62.3128	1.41982	0.505705	0.00025	0.00137111
XLOC_004830	HOXC10	NM_017409	3226	HOXC10	homeobox C10	protein-coding	20.715	29.4106	1.41977	0.50566	0.00045	0.00228362
XLOC_016212	GAR1	NM_018983	54433	GAR1	GAR1 ribonucleoprotein	protein-coding	14.5096	20.5975	1.41958	0.505461	0.0029	0.0111119
XLOC_021909	TSTA3	NM_003313	7264	TSTA3	tissue specific transplantation antigen P35B	protein-coding	20.1109	28.5413	1.4192	0.505073	0.00115	0.00512537
XLOC_017269	CANX	NM_001024649	821	CANX	calnexin	protein-coding	140.187	198.952	1.41919	0.505068	0.00065	0.00314766
XLOC_010343	KDM4B	NM_015015	23030	KDM4B	lysine demethylase 4B	protein-coding	8.23622	11.687	1.41898	0.50485	0.0002	0.00112857
XLOC_015459	CCDC51	NM_024661	79714	CCDC51	coiled-coil domain containing 51	protein-coding	5.16889	7.3311	1.41831	0.504175	0.0138	0.0403982
XLOC_001648	DNTTIP2	NM_014597	30836	DNTTIP2	deoxynucleotidyltransferase terminal interacting protein 2	protein-coding	13.6023	19.2916	1.41826	0.504122	0.00025	0.00137111
XLOC_006234	FRMD6	NM_152330	122786	FRMD6	FERM domain containing 6	protein-coding	157.794	223.748	1.41798	0.503832	0.0013	0.00566859
XLOC_015212	NMD3	NM_015938	51068	NMD3	NMD3 ribosome export adaptor	protein-coding	17.732	25.1404	1.4178	0.503652	0.00035	0.00183707
XLOC_016544	G3BP2	NM_203505	9908	G3BP2	G3BP stress granule assembly factor 2	protein-coding	33.067	46.8657	1.4173	0.50314	0.00025	0.00137111
XLOC_001105	C1orf31	NM_001012985	-	-	-	-	17.1779	24.342	1.41705	0.502894	0.00745	0.0244585
XLOC_000616	WDR3	NM_006784	10885	WDR3	WD repeat domain 3	protein-coding	8.08586	11.4558	1.41677	0.502605	0.00065	0.00314766
XLOC_000148	OTUD3	NM_015207	23252	OTUD3	OTU deubiquitinase 3	protein-coding	2.73384	3.87239	1.41647	0.502295	0.0013	0.00566859
XLOC_005843	SUGT1	NM_001130912	10910	SUGT1	SGT1 homolog, MIS12 kinetochore complex assembly cochaperone	protein-coding	19.4401	27.5342	1.41636	0.502189	0.00055	0.00271305
XLOC_004433	MTMR2	NM_001243571	8898	MTMR2	myotubularin related protein 2	protein-coding	12.7138	18.003	1.41602	0.501842	0.0004	0.00206369
XLOC_017421	TAF9	NM_001015892	6880	TAF9	TATA-box binding protein associated factor 9	protein-coding	58.0432	82.1545	1.4154	0.501213	0.0029	0.0111119
XLOC_007116	RAB8B	NM_016530	51762	RAB8B	RAB8B, member RAS oncogene family	protein-coding	10.9729	15.5275	1.41508	0.500881	0.0004	0.00206369
XLOC_012807	FAM176A	NM_032181	-	-	-	-	27.0096	38.2016	1.41437	0.500161	0.00055	0.00271305
XLOC_004783	TMBIM6	NM_001098576	7009	TMBIM6	transmembrane BAX inhibitor motif containing 6	protein-coding	126.99	179.535	1.41377	0.49955	0.00035	0.00183707
XLOC_018535	WDR46	NM_001164267_2	9277	WDR46	WD repeat domain 46	protein-coding	17.0691	24.1283	1.41357	0.499339	0.00045	0.00228362
XLOC_000201	CEP85	NM_022778	64793	CEP85	centrosomal protein 85	protein-coding	1.82072	2.57351	1.41346	0.499228	0.0131	0.0388595
XLOC_015271	DNAJB11	NM_016306	51726	DNAJB11	DnaJ heat shock protein family (Hsp40) member B11	protein-coding	39.6639	56.0536	1.41321	0.49898	0.00025	0.00137111
XLOC_015251	EIF2B5	NM_003907	8893	EIF2B5	eukaryotic translation initiation factor 2B subunit epsilon	protein-coding	8.45116	11.9426	1.41313	0.498896	0.00115	0.00512537
XLOC_022704	POLE3	NM_017443	54107	POLE3	DNA polymerase epsilon 3, accessory subunit	protein-coding	12.9715	18.3282	1.41296	0.49872	0.0008	0.00377334
XLOC_007668	TARSL2	NM_152334	123283	TARSL2	threonyl-tRNA synthetase like 2	protein-coding	3.14364	4.44059	1.41256	0.498315	0.00675	0.0225925
XLOC_022840	QSOX2	NM_181701	169714	QSOX2	quiescin sulfhydryl oxidase 2	protein-coding	5.89042	8.32028	1.41251	0.498262	0.00135	0.0058405
XLOC_011551	IRGQ	NM_001007561	126298	IRGQ	immunity related GTPase Q	protein-coding	2.0654	2.91738	1.4125	0.498252	0.0017	0.00710309
XLOC_003633	NDUFS8	NM_002496	4728	NDUFS8	NADH:ubiquinone oxidoreductase core subunit S8	protein-coding	44.0857	62.2711	1.4125	0.498252	0.00055	0.00271305
XLOC_001432	PSMB2	NM_002794	5690	PSMB2	proteasome subunit beta 2	protein-coding	15.6998	22.1742	1.41239	0.498136	0.0003	0.00160717
XLOC_007192	FBXO22	NM_147188	26263	FBXO22	F-box protein 22	protein-coding	11.0612	15.6213	1.41226	0.498007	0.00215	0.00863945
XLOC_015558	FAM116A	NM_152678	-	-	-	-	2.42341	3.42097	1.41163	0.497367	0.0049	0.0172553
XLOC_004539	HSPA8	NM_006597	3312	HSPA8	heat shock protein family A (Hsp70) member 8	protein-coding	321.397	453.691	1.41162	0.497354	0.00155	0.00657366
XLOC_018682	SLC17A5	NM_012434	26503	SLC17A5	solute carrier family 17 member 5	protein-coding	9.15968	12.928	1.4114	0.49713	0.001	0.00455922
XLOC_016045	TMEM33	NM_018126	55161	TMEM33	transmembrane protein 33	protein-coding	4.36736	6.16299	1.41115	0.496869	0.0006	0.00293914
XLOC_017793	NOL7	NM_016167	51406	NOL7	nucleolar protein 7	protein-coding	35.0343	49.4362	1.41108	0.4968	0.0007	0.00335145
XLOC_010422	SMARCA4	TCONS_00019304	6597	SMARCA4	SWI/SNF related, matrix associated, actin dependent regulator of chromatin, subfamily a, member 4	protein-coding	14.8473	20.9492	1.41098	0.496695	0.00025	0.00137111
XLOC_001447	GNL2	NM_013285	29889	GNL2	G protein nucleolar 2	protein-coding	18.7536	26.4604	1.41095	0.496667	0.0008	0.00377334
XLOC_022345	PMPCA	NM_015160	23203	PMPCA	peptidase, mitochondrial processing alpha subunit	protein-coding	17.2568	24.3419	1.41057	0.496277	0.0005	0.00250829
XLOC_010303	GADD45B	NM_015675	4616	GADD45B	growth arrest and DNA damage inducible beta	protein-coding	43.0239	60.6822	1.41043	0.496135	0.00035	0.00183707
XLOC_018778	GOPC	NM_001017408	57120	GOPC	golgi associated PDZ and coiled-coil motif containing	protein-coding	23.3582	32.9307	1.40981	0.495504	0.00145	0.00620968
XLOC_014473	UFD1L	NM_001035247	-	-	-	-	23.0273	32.4603	1.40964	0.495331	0.00045	0.00228362
XLOC_011399	ZNF91	NM_003430	7644	ZNF91	zinc finger protein 91	protein-coding	1.97227	2.78008	1.40958	0.495269	0.0065	0.0218884
XLOC_017591	SRA1	NM_001035235	10011	SRA1	steroid receptor RNA activator 1	protein-coding	27.9385	39.3802	1.40953	0.495216	0.00085	0.00398255
XLOC_002196	ENAH	NM_001008493	55740	ENAH	ENAH, actin regulator	protein-coding	20.2557	28.545	1.40923	0.49491	0.0004	0.00206369
XLOC_004079	LGR4	NM_018490	55366	LGR4	leucine rich repeat containing G protein-coupled receptor 4	protein-coding	34.4499	48.5315	1.40876	0.494422	0.00045	0.00228362
XLOC_009098	KPNA2	NM_002266	3838	KPNA2	karyopherin subunit alpha 2	protein-coding	36.6596	51.6393	1.40862	0.494278	0.0002	0.00112857
XLOC_006791	ALKBH1	NM_006020	8846	ALKBH1	alkB homolog 1, histone H2A dioxygenase	protein-coding	2.90565	4.0929	1.4086	0.494262	0.0135	0.0397582
XLOC_011672	VRK3	NM_001025778	51231	VRK3	vaccinia related kinase 3	protein-coding	6.53322	9.20237	1.40855	0.494211	0.00375	0.0137547
XLOC_006590	AJUBA	NM_032876	84962	AJUBA	ajuba LIM protein	protein-coding	20.8561	29.3714	1.40829	0.493943	0.0003	0.00160717
XLOC_007566	IMP3	NM_018285	55272	IMP3	IMP3, U3 small nucleolar ribonucleoprotein	protein-coding	17.7628	25.0055	1.40775	0.493386	0.00105	0.00474292
XLOC_008545	ADAT1	NM_012091	23536	ADAT1	adenosine deaminase, tRNA specific 1	protein-coding	4.81879	6.78227	1.40746	0.493097	0.0018	0.00745228
XLOC_007488	FAM96A	NM_001014812	84191	FAM96A	family with sequence similarity 96 member A	protein-coding	17.7676	24.9997	1.40704	0.492662	0.00215	0.00863945
XLOC_013949	IFNAR1	NM_000629	3454	IFNAR1	interferon alpha and beta receptor subunit 1	protein-coding	9.91772	13.9518	1.40675	0.492371	0.00025	0.00137111
XLOC_012946	AMMECR1L	NM_001199140	83607	AMMECR1L	AMMECR1 like	protein-coding	7.91813	11.135	1.40627	0.49187	0.0007	0.00335145
XLOC_000393	GPX7	NM_015696	2882	GPX7	glutathione peroxidase 7	protein-coding	34.3075	48.2298	1.40581	0.491401	0.0006	0.00293914
XLOC_003132	PRDX3	NM_006793	10935	PRDX3	peroxiredoxin 3	protein-coding	67.867	95.3666	1.4052	0.490774	0.00025	0.00137111
XLOC_022163	C9orf30,C9orf30-TMEFF1,TMEFF1		-	-	-	-	23.7948	33.4335	1.40508	0.490648	0.001	0.00455922
XLOC_009444	BLMH	NM_000386	642	BLMH	bleomycin hydrolase	protein-coding	13.3657	18.7757	1.40477	0.490331	0.0009	0.00417829
XLOC_020176	YKT6	NM_006555	10652	YKT6	YKT6 v-SNARE homolog	protein-coding	46.1604	64.8417	1.4047	0.490266	0.0004	0.00206369
XLOC_022196	SLC31A1	NM_001859	1317	SLC31A1	solute carrier family 31 member 1	protein-coding	10.8085	15.1793	1.40439	0.489939	0.00055	0.00271305
XLOC_003497	CCDC86	NM_024098	79080	CCDC86	coiled-coil domain containing 86	protein-coding	9.09908	12.7738	1.40386	0.489395	0.002	0.00811889
XLOC_000452	CTH	NM_001190463	1491	CTH	cystathionine gamma-lyase	protein-coding	3.71161	5.21011	1.40373	0.489269	0.01205	0.0362785
XLOC_006053	MZT1	NM_001071775	440145	MZT1	mitotic spindle organizing protein 1	protein-coding	7.54927	10.5961	1.40359	0.489124	0.00265	0.0103063
XLOC_015751	ATR	NM_001184	545	ATR	ATR serine/threonine kinase	protein-coding	3.65805	5.13427	1.40355	0.489084	0.0005	0.00250829
XLOC_021632	TMEM66	NM_016127	-	-	-	-	53.5132	75.1026	1.40344	0.488968	0.0041	0.014854
XLOC_018263	LTV1	NM_032860	84946	LTV1	LTV1 ribosome biogenesis factor	protein-coding	13.3291	18.7031	1.40318	0.488698	0.001	0.00455922
XLOC_007086	AP4E1	NM_001252127	23431	AP4E1	adaptor related protein complex 4 epsilon 1 subunit	protein-coding	4.34081	6.08752	1.40239	0.48789	0.0009	0.00417829
XLOC_003371	LDLRAD3	NM_174902	143458	LDLRAD3	low density lipoprotein receptor class A domain containing 3	protein-coding	2.97197	4.16783	1.40238	0.487877	0.0105	0.032348
XLOC_013522	PTPN1	NM_002827	5770	PTPN1	protein tyrosine phosphatase, non-receptor type 1	protein-coding	12.0493	16.8955	1.4022	0.48769	0.00055	0.00271305
XLOC_001593	ANKRD13C	NM_030816	81573	ANKRD13C	ankyrin repeat domain 13C	protein-coding	5.62635	7.88708	1.40181	0.487292	0.0007	0.00335145
XLOC_021683	LYPLA1	NM_006330	10434	LYPLA1	lysophospholipase I	protein-coding	11.979	16.7913	1.40173	0.487206	0.00115	0.00512537
XLOC_006582	SALL2	NM_005407	6297	SALL2	spalt like transcription factor 2	protein-coding	1.46437	2.05184	1.40118	0.486638	0.01485	0.0429473
XLOC_020227	ASL	NM_001024943	435	ASL	argininosuccinate lyase	protein-coding	11.1586	15.6347	1.40113	0.486596	0.0016	0.00675638
XLOC_004062	SPTY2D1	NM_194285	144108	SPTY2D1	SPT2 chromatin protein domain containing 1	protein-coding	7.50572	10.5165	1.40113	0.486592	0.0004	0.00206369
XLOC_002470	SRGN	NM_002727	5552	SRGN	serglycin	protein-coding	9.54223	13.3567	1.39975	0.485165	0.0082	0.0264155
XLOC_014973	GXYLT2	NM_001080393	727936	GXYLT2	glucoside xylosyltransferase 2	protein-coding	4.93837	6.91018	1.39928	0.484688	0.01685	0.0475408
XLOC_013113	FAM126B	NM_173822	285172	FAM126B	family with sequence similarity 126 member B	protein-coding	2.03528	2.84777	1.3992	0.484605	0.0021	0.008468
XLOC_016038	UBE2K	NM_001111112	3093	UBE2K	ubiquitin conjugating enzyme E2 K	protein-coding	13.6815	19.14	1.39897	0.484364	0.00045	0.00228362
XLOC_016894	IPO11	NM_001134779	51194	IPO11	importin 11	protein-coding	4.98223	6.96672	1.39831	0.483688	0.00135	0.0058405
XLOC_005372	LMBR1L	NM_018113	55716	LMBR1L	limb development membrane protein 1 like	protein-coding	8.75807	12.2432	1.39793	0.483296	0.0018	0.00745228
XLOC_016499	PPAT	NM_002703	5471	PPAT	phosphoribosyl pyrophosphate amidotransferase	protein-coding	3.02021	4.2212	1.39765	0.483004	0.0069	0.0230278
XLOC_007523	CLN6	NM_017882	54982	CLN6	CLN6, transmembrane ER protein	protein-coding	6.59912	9.22181	1.39743	0.482776	0.0041	0.014854
XLOC_017552	PITX1	NM_002653	5307	PITX1	paired like homeodomain 1	protein-coding	3.75081	5.23955	1.39691	0.482241	0.0124	0.0370425
XLOC_009896	DUS1L	NM_022156	64118	DUS1L	dihydrouridine synthase 1 like	protein-coding	14.4239	20.1451	1.39665	0.481968	0.0008	0.00377334
XLOC_001396	SDC3	NM_014654	9672	SDC3	syndecan 3	protein-coding	36.4707	50.9301	1.39647	0.481781	0.0006	0.00293914
XLOC_013703	C20orf3	NM_020531	-	-	-	-	59.1358	82.5605	1.39612	0.48142	0.0006	0.00293914
XLOC_022473	UBAP2	NM_018449	55833	UBAP2	ubiquitin associated protein 2	protein-coding	6.31547	8.80824	1.39471	0.479964	0.00125	0.00549015
XLOC_013351	SEC23B	NM_001172745	10483	SEC23B	Sec23 homolog B, coat complex II component	protein-coding	12.0697	16.8302	1.39442	0.479663	0.00085	0.00398255
XLOC_000800	LOC100505633	NR_038849	-	-	-	-	14.7129	20.5026	1.39351	0.478725	0.00455	0.0162252
XLOC_005384	CERS5	NM_147190	91012	CERS5	ceramide synthase 5	protein-coding	18.1258	25.2575	1.39346	0.478667	0.00085	0.00398255
XLOC_018704	SNHG5	NR_003038	387066	SNHG5	small nucleolar RNA host gene 5	ncRNA	92.8079	129.314	1.39335	0.478559	0.0013	0.00566859
XLOC_003912	POLR2L	NM_021128	5441	POLR2L	RNA polymerase II subunit L	protein-coding	111.859	155.804	1.39286	0.478051	0.0004	0.00206369
XLOC_018697	PGM3	NM_001199919	5238	PGM3	phosphoglucomutase 3	protein-coding	28.4663	39.6485	1.39282	0.478011	0.0061	0.0207227
XLOC_004413	CHORDC1	NM_001144073	26973	CHORDC1	cysteine and histidine rich domain containing 1	protein-coding	5.91016	8.22853	1.39227	0.477438	0.00295	0.0112694
XLOC_008082	ATXN1L	NR_024612	342371	ATXN1L	ataxin 1 like	protein-coding	6.23453	8.67807	1.39194	0.477093	0.0065	0.0218884
XLOC_013296	MIR1292,NOP56,SNORD86		-	-	-	-	27.2418	37.9106	1.39163	0.476779	0.00065	0.00314766
XLOC_006042	VPS36	NM_016075	51028	VPS36	vacuolar protein sorting 36 homolog	protein-coding	8.56295	11.9127	1.39119	0.476321	0.0013	0.00566859
XLOC_007557	SCAMP2	NM_005697	10066	SCAMP2	secretory carrier membrane protein 2	protein-coding	24.5584	34.1617	1.39104	0.476163	0.0014	0.00604035
XLOC_022003	ANXA2P2	NR_003573	304	ANXA2P2	annexin A2 pseudogene 2	pseudo	1070.68	1488.74	1.39046	0.475564	0.00515	0.0180059
XLOC_003999	MRPL17	NM_022061	63875	MRPL17	mitochondrial ribosomal protein L17	protein-coding	15.5321	21.5954	1.39037	0.475471	0.00075	0.00356931
XLOC_017606	GNPDA1	NM_005471	10007	GNPDA1	glucosamine-6-phosphate deaminase 1	protein-coding	13.2683	18.4437	1.39006	0.475145	0.0012	0.00529986
XLOC_022269	SLC27A4	NM_005094	10999	SLC27A4	solute carrier family 27 member 4	protein-coding	6.74072	9.36714	1.38963	0.474706	0.0029	0.0111119
XLOC_009938	EMILIN2	NM_032048	84034	EMILIN2	elastin microfibril interfacer 2	protein-coding	43.0605	59.8188	1.38918	0.474234	0.0005	0.00250829
XLOC_020205	SUMF2	NM_015411	25870	SUMF2	sulfatase modifying factor 2	protein-coding	55.5822	77.1767	1.38851	0.473542	0.00035	0.00183707
XLOC_022658	TEX10	NM_017746	54881	TEX10	testis expressed 10	protein-coding	7.75244	10.7637	1.38843	0.473452	0.0013	0.00566859
XLOC_003299	CTR9	NM_014633	9646	CTR9	CTR9 homolog, Paf1/RNA polymerase II complex component	protein-coding	12.0463	16.7205	1.38802	0.473028	0.00035	0.00183707
XLOC_021025	SLC35B4	NM_032826	84912	SLC35B4	solute carrier family 35 member B4	protein-coding	4.8466	6.72649	1.38788	0.472881	0.00135	0.0058405
XLOC_018597	C6orf132	NM_001164446	647024	C6orf132	chromosome 6 open reading frame 132	protein-coding	2.37411	3.29393	1.38744	0.472423	0.004	0.014554
XLOC_004325	CHKA	NM_001277	1119	CHKA	choline kinase alpha	protein-coding	3.53528	4.90495	1.38743	0.472414	0.00995	0.0310299
XLOC_004691	DDX47	NM_016355	51202	DDX47	DEAD-box helicase 47	protein-coding	23.6447	32.7879	1.38669	0.471647	0.00095	0.0043689
XLOC_009839	JMJD6	NM_015167	23210	JMJD6	arginine demethylase and lysine hydroxylase	protein-coding	11.5549	16.0222	1.38662	0.471567	0.0039	0.0142473
XLOC_006026	KPNA3	NM_002267	3839	KPNA3	karyopherin subunit alpha 3	protein-coding	17.5194	24.2923	1.38659	0.471546	0.00035	0.00183707
XLOC_018557	FKBP5,LOC285847		-	-	-	-	1.98569	2.7532	1.38652	0.471469	0.0176	0.0491762
XLOC_007454	ARPP19	NM_006628	10776	ARPP19	cAMP regulated phosphoprotein 19	protein-coding	18.2173	25.2463	1.38584	0.470763	0.00055	0.00271305
XLOC_001845	S100A16	NM_080388	140576	S100A16	S100 calcium binding protein A16	protein-coding	148.974	206.434	1.3857	0.47062	0.0007	0.00335145
XLOC_022402	ERMP1	NM_024896	79956	ERMP1	endoplasmic reticulum metallopeptidase 1	protein-coding	2.21884	3.07446	1.38562	0.470527	0.00705	0.0234054
XLOC_011860	ASAP2	NM_001135191	8853	ASAP2	ArfGAP with SH3 domain, ankyrin repeat and PH domain 2	protein-coding	7.37765	10.2219	1.38552	0.47043	0.00095	0.0043689
XLOC_013679	RBBP9	NM_006606	10741	RBBP9	RB binding protein 9, serine hydrolase	protein-coding	4.53441	6.28182	1.38537	0.470268	0.00335	0.0125263
XLOC_007923	FBXL19	NM_001099784	54620	FBXL19	F-box and leucine rich repeat protein 19	protein-coding	5.30036	7.34231	1.38525	0.470144	0.0028	0.0108135
XLOC_018036	RRP36	NM_033112	88745	RRP36	ribosomal RNA processing 36	protein-coding	28.7463	39.8205	1.38524	0.470135	0.00175	0.00727372
XLOC_010695	MAP3K10	NM_002446	4294	MAP3K10	mitogen-activated protein kinase kinase kinase 10	protein-coding	3.62094	5.01512	1.38503	0.46992	0.00695	0.0231703
XLOC_017700	RNF44	NM_014901	22838	RNF44	ring finger protein 44	protein-coding	2.61637	3.62349	1.38493	0.469813	0.0105	0.032348
XLOC_016433	QDPR	NM_000320	5860	QDPR	quinoid dihydropteridine reductase	protein-coding	12.0665	16.7068	1.38456	0.469428	0.0029	0.0111119
XLOC_014775	UBE2E2	NM_152653	7325	UBE2E2	ubiquitin conjugating enzyme E2 E2	protein-coding	11.6055	16.0677	1.38449	0.469355	0.0029	0.0111119
XLOC_016407	GRPEL1	NM_025196	80273	GRPEL1	GrpE like 1, mitochondrial	protein-coding	13.6566	18.9068	1.38444	0.469307	0.0031	0.0117366
XLOC_007859	DCTN5	NM_001199743	84516	DCTN5	dynactin subunit 5	protein-coding	10.5378	14.5883	1.38438	0.469238	0.0005	0.00250829
XLOC_009392	FOXO3B,ZNF286B		-	-	-	-	2.0369	2.81883	1.38388	0.468721	0.00535	0.0185773
XLOC_008686	MPDU1	NM_004870	9526	MPDU1	mannose-P-dolichol utilization defect 1	protein-coding	17.1086	23.6751	1.38381	0.468649	0.00195	0.00794894
XLOC_014355	TOMM22	NM_020243	56993	TOMM22	translocase of outer mitochondrial membrane 22	protein-coding	26.0124	35.9949	1.38376	0.468593	0.00105	0.00474292
XLOC_001876	FAM189B	NM_006589	10712	FAM189B	family with sequence similarity 189 member B	protein-coding	10.6633	14.7544	1.38366	0.468491	0.0013	0.00566859
XLOC_002235	TARBP1	NM_005646	6894	TARBP1	TAR (HIV-1) RNA binding protein 1	protein-coding	3.46213	4.79004	1.38355	0.468378	0.0035	0.0129801
XLOC_000081	UBIAD1	NM_013319	29914	UBIAD1	UbiA prenyltransferase domain containing 1	protein-coding	2.88892	3.99502	1.38288	0.467672	0.0101	0.0313745
XLOC_008378	DCTPP1	NM_024096	79077	DCTPP1	dCTP pyrophosphatase 1	protein-coding	10.9554	15.1481	1.38271	0.467495	0.00945	0.0297408
XLOC_007483	RPS27L	NM_015920	51065	RPS27L	ribosomal protein S27 like	protein-coding	138.193	191.063	1.38258	0.467364	0.00055	0.00271305
XLOC_013726	PLAGL2	NM_002657	5326	PLAGL2	PLAG1 like zinc finger 2	protein-coding	3.37998	4.67294	1.38253	0.467316	0.0032	0.0120684
XLOC_012783	SFXN5	NM_144579	94097	SFXN5	sideroflexin 5	protein-coding	2.49913	3.45465	1.38234	0.467114	0.01075	0.0329504
XLOC_004340	DHCR7	NM_001163817	1717	DHCR7	7-dehydrocholesterol reductase	protein-coding	13.0117	17.985	1.38222	0.466985	0.00165	0.0069215
XLOC_004570	SRPR	NM_001177842	-	-	-	-	44.7967	61.9094	1.38201	0.466766	0.00065	0.00314766
XLOC_005633	ANAPC7	NM_001137664	51434	ANAPC7	anaphase promoting complex subunit 7	protein-coding	10.4334	14.4166	1.38177	0.466522	0.0017	0.00710309
XLOC_011298	LOC284454,MIR24-2		-	-	-	-	5.98778	8.27224	1.38152	0.466257	0.0153	0.0439983
XLOC_012369	WDR75	NM_032168	84128	WDR75	WD repeat domain 75	protein-coding	10.0911	13.9401	1.38143	0.466157	0.0023	0.00913242
XLOC_013102	HSPD1	NM_199440	3329	HSPD1	heat shock protein family D (Hsp60) member 1	protein-coding	37.4128	51.6599	1.38081	0.465513	0.00995	0.0310299
XLOC_009881	ARL16	NM_001040025	339231	ARL16	ADP ribosylation factor like GTPase 16	protein-coding	13.9713	19.2869	1.38047	0.465155	0.0042	0.0151601
XLOC_010765	CLPTM1	NM_001294	1209	CLPTM1	CLPTM1, transmembrane protein	protein-coding	29.9152	41.2894	1.38021	0.464893	0.0009	0.00417829
XLOC_007885	NFATC2IP	NM_032815	84901	NFATC2IP	nuclear factor of activated T-cells 2 interacting protein	protein-coding	6.69121	9.23499	1.38017	0.464843	0.0017	0.00710309
XLOC_000531	RTCD1	NM_001130841	-	-	-	-	14.2734	19.691	1.37956	0.464207	0.00075	0.00356931
XLOC_002800	FAM171A1	NM_001010924	221061	FAM171A1	family with sequence similarity 171 member A1	protein-coding	12.4822	17.2188	1.37947	0.464112	0.00135	0.0058405
XLOC_008833	PSMD11	NM_002815	5717	PSMD11	proteasome 26S subunit, non-ATPase 11	protein-coding	27.9638	38.5447	1.37838	0.462972	0.00095	0.0043689
XLOC_012712	CALM2	NM_001743	805	CALM2	calmodulin 2	protein-coding	307.294	423.454	1.37801	0.462586	0.00105	0.00474292
XLOC_008045	NUTF2	NM_005796	10204	NUTF2	nuclear transport factor 2	protein-coding	68.2385	94.0127	1.37771	0.46227	0.01325	0.0392037
XLOC_003192	PTDSS2	NM_030783	81490	PTDSS2	phosphatidylserine synthase 2	protein-coding	7.65483	10.5458	1.37767	0.462226	0.0046	0.0163667
XLOC_020548	KRBA1	NM_032534	84626	KRBA1	KRAB-A domain containing 1	protein-coding	2.67781	3.68667	1.37675	0.461265	0.00975	0.0305412
XLOC_015159	ATP1B3	NM_001679	483	ATP1B3	ATPase Na+/K+ transporting subunit beta 3	protein-coding	43.1635	59.4251	1.37674	0.461261	0.0012	0.00529986
XLOC_003292	ZNF143	NM_003442	7702	ZNF143	zinc finger protein 143	protein-coding	3.44464	4.74047	1.37619	0.460677	0.012	0.0361537
XLOC_015887	ATP13A3	NM_024524	79572	ATP13A3	ATPase 13A3	protein-coding	37.873	52.1141	1.37602	0.460504	0.00095	0.0043689
XLOC_009673	SNF8	NM_007241	11267	SNF8	SNF8, ESCRT-II complex subunit	protein-coding	36.435	50.1252	1.37574	0.460211	0.00075	0.00356931
XLOC_009678	PHB	NM_002634	5245	PHB	prohibitin	protein-coding	34.7597	47.8158	1.37561	0.460072	0.0011	0.00492847
XLOC_017652	GEMIN5	NM_001252156	25929	GEMIN5	gem nuclear organelle associated protein 5	protein-coding	4.35201	5.98665	1.37561	0.460067	0.00225	0.00897316
XLOC_016345	SNX25	NM_031953	83891	SNX25	sorting nexin 25	protein-coding	8.26569	11.3687	1.37541	0.45986	0.0025	0.00981607
XLOC_017251	PRELID1	NM_013237	27166	PRELID1	PRELI domain containing 1	protein-coding	25.1989	34.6571	1.37534	0.45979	0.00245	0.00965257
XLOC_017666	PWWP2A	NM_001130864	114825	PWWP2A	PWWP domain containing 2A	protein-coding	4.01878	5.5266	1.37519	0.459635	0.0052	0.0181357
XLOC_004450	DCUN1D5	NM_032299	84259	DCUN1D5	defective in cullin neddylation 1 domain containing 5	protein-coding	2.20724	3.03453	1.37481	0.45923	0.0021	0.008468
XLOC_014573	PRR14L	NM_173566	253143	PRR14L	proline rich 14 like	protein-coding	4.34928	5.97834	1.37456	0.458968	0.0009	0.00417829
XLOC_012764	NFU1	NM_001002755	27247	NFU1	NFU1 iron-sulfur cluster scaffold	protein-coding	17.4803	24.0252	1.37442	0.458818	0.00475	0.0168016
XLOC_022393	KIAA0020	NM_014878	-	-	-	-	15.5989	21.4352	1.37415	0.458538	0.0011	0.00492847
XLOC_011338	SLC35E1	NM_024881	79939	SLC35E1	solute carrier family 35 member E1	protein-coding	11.589	15.9235	1.37402	0.458401	0.0009	0.00417829
XLOC_004133	MTCH2	NM_014342	23788	MTCH2	mitochondrial carrier 2	protein-coding	23.6697	32.5061	1.37332	0.457669	0.001	0.00455922
XLOC_017518	LOX	NM_002317	4015	LOX	lysyl oxidase	protein-coding	324.433	445.541	1.37329	0.457638	0.0123	0.0368217
XLOC_015792	PA2G4P4	NR_003284	647033	PA2G4P4	proliferation-associated 2G4 pseudogene 4	pseudo	5.5206	7.58011	1.37306	0.457394	0.0113	0.0343379
XLOC_023160	SLC16A2	NM_006517	6567	SLC16A2	solute carrier family 16 member 2	protein-coding	7.19517	9.87637	1.37264	0.456952	0.0018	0.00745228
XLOC_020728	PSMA2	NM_002787	5683	PSMA2	proteasome subunit alpha 2	protein-coding	46.2265	63.4486	1.37256	0.456868	0.00055	0.00271305
XLOC_000226	XKR8	NM_018053	55113	XKR8	XK related 8	protein-coding	5.24051	7.19207	1.3724	0.4567	0.0112	0.0340667
XLOC_001534	RAB3B	NM_002867	5865	RAB3B	RAB3B, member RAS oncogene family	protein-coding	5.48959	7.5337	1.37236	0.45666	0.00105	0.00474292
XLOC_007530	UACA	NM_018003	55075	UACA	uveal autoantigen with coiled-coil domains and ankyrin repeats	protein-coding	12.6108	17.305	1.37224	0.456529	0.00085	0.00398255
XLOC_014207	COMT,MIR4761		-	-	-	-	40.0234	54.9148	1.37207	0.456351	0.0015	0.00638505
XLOC_013322	CDS2	NM_003818	8760	CDS2	CDP-diacylglycerol synthase 2	protein-coding	4.52941	6.21425	1.37198	0.456257	0.00105	0.00474292
XLOC_008287	RSL1D1	NM_015659	26156	RSL1D1	ribosomal L1 domain containing 1	protein-coding	15.1917	20.8426	1.37197	0.456252	0.0008	0.00377334
XLOC_017295	CLPTM1L	NM_030782	81037	CLPTM1L	CLPTM1 like	protein-coding	32.0974	44.0366	1.37197	0.456247	0.00095	0.0043689
XLOC_018497	VARS	NM_006295	7407	VARS	valyl-tRNA synthetase	protein-coding	12.7765	17.5266	1.37178	0.456053	0.0007	0.00335145
XLOC_013641	C20orf27	NM_001039140	54976	C20orf27	chromosome 20 open reading frame 27	protein-coding	14.2173	19.5016	1.37168	0.455945	0.00455	0.0162252
XLOC_004029	RNF141	NM_016422	50862	RNF141	ring finger protein 141	protein-coding	7.73743	10.6128	1.37162	0.455879	0.0018	0.00745228
XLOC_020767	SEC61G	NM_001012456	23480	SEC61G	Sec61 translocon gamma subunit	protein-coding	184.666	253.28	1.37156	0.455815	0.00075	0.00356931
XLOC_012623	C2orf44	NM_001142319	-	-	-	-	2.99572	4.10742	1.3711	0.45533	0.0107	0.0328288
XLOC_000677	PRUNE	NM_021222	-	-	-	-	3.55911	4.87796	1.37056	0.454761	0.01285	0.038216
XLOC_001505	PRDX1	NM_001202431	5052	PRDX1	peroxiredoxin 1	protein-coding	216.24	296.329	1.37037	0.454566	0.00105	0.00474292
XLOC_007716	HN1L	NM_144570	-	-	-	-	13.2873	18.2073	1.37028	0.454469	0.0009	0.00417829
XLOC_012558	PPP1R7	NM_002712	5510	PPP1R7	protein phosphatase 1 regulatory subunit 7	protein-coding	31.9003	43.7091	1.37018	0.454364	0.00195	0.00794894
XLOC_017449	ARSB	NM_000046	411	ARSB	arylsulfatase B	protein-coding	13.3921	18.343	1.36969	0.453847	0.00215	0.00863945
XLOC_003040	TM9SF3	NM_020123	56889	TM9SF3	transmembrane 9 superfamily member 3	protein-coding	35.3851	48.4587	1.36947	0.453614	0.0012	0.00529986
XLOC_009052	SMG8	NM_018149	55181	SMG8	SMG8, nonsense mediated mRNA decay factor	protein-coding	5.48549	7.51113	1.36927	0.453409	0.00455	0.0162252
XLOC_006262	DAAM1	NM_014992	23002	DAAM1	dishevelled associated activator of morphogenesis 1	protein-coding	3.87056	5.29902	1.36906	0.453183	0.00505	0.0177147
XLOC_016331	SPCS3	NM_021928	60559	SPCS3	signal peptidase complex subunit 3	protein-coding	28.8312	39.467	1.3689	0.453016	0.0005	0.00250829
XLOC_018614	XPO5	NM_020750	57510	XPO5	exportin 5	protein-coding	7.72712	10.5736	1.36838	0.452464	0.00135	0.0058405
XLOC_014646	PPPDE2	NM_015704	-	-	-	-	10.9178	14.9384	1.36826	0.452343	0.0019	0.00778008
XLOC_005964	SLC7A1	NM_003045	6541	SLC7A1	solute carrier family 7 member 1	protein-coding	22.8799	31.3049	1.36823	0.452308	0.0007	0.00335145
XLOC_009238	TSR1	NM_018128	55720	TSR1	TSR1, ribosome maturation factor	protein-coding	10.3961	14.2242	1.36822	0.452305	0.00405	0.0147064
XLOC_005571	NDUFA12	NM_018838	55967	NDUFA12	NADH:ubiquinone oxidoreductase subunit A12	protein-coding	55.2527	75.5736	1.36778	0.451837	0.0033	0.0123757
XLOC_020412	TES	NM_152829	26136	TES	testin LIM domain protein	protein-coding	38.7252	52.962	1.36764	0.451685	0.0009	0.00417829
XLOC_002228	EXOC8	NM_175876	149371	EXOC8	exocyst complex component 8	protein-coding	2.9503	4.03441	1.36746	0.451496	0.00725	0.0239256
XLOC_023626	TAF9B	NM_015975	51616	TAF9B	TATA-box binding protein associated factor 9b	protein-coding	7.53781	10.3074	1.36743	0.451463	0.0042	0.0151601
XLOC_018844	HYMAI,PLAGL1		-	-	-	-	16.011	21.892	1.36731	0.45134	0.0011	0.00492847
XLOC_023165	COX7B	NM_001866	1349	COX7B	cytochrome c oxidase subunit 7B	protein-coding	101.363	138.594	1.3673	0.451334	0.0018	0.00745228
XLOC_009211	METRNL	NM_001004431	284207	METRNL	meteorin like, glial cell differentiation regulator	protein-coding	32.1809	43.9893	1.36694	0.450948	0.002	0.00811889
XLOC_008783	NLK	NM_016231	51701	NLK	nemo like kinase	protein-coding	3.72846	5.09652	1.36692	0.450933	0.00935	0.0294772
XLOC_022159	SEC61B	NM_006808	10952	SEC61B	Sec61 translocon beta subunit	protein-coding	130.752	178.603	1.36597	0.449923	0.00115	0.00512537
XLOC_011931	FOSL2	NM_005253	2355	FOSL2	FOS like 2, AP-1 transcription factor subunit	protein-coding	25.8179	35.2628	1.36583	0.449775	0.00065	0.00314766
XLOC_009162	TNRC6C	NM_001142640	57690	TNRC6C	trinucleotide repeat containing 6C	protein-coding	1.26052	1.72143	1.36565	0.449589	0.00895	0.0284207
XLOC_012545	ASB1	NM_001040445	51665	ASB1	ankyrin repeat and SOCS box containing 1	protein-coding	7.95217	10.8594	1.36559	0.449524	0.0015	0.00638505
XLOC_009424	SDF2	NR_045585	6388	SDF2	stromal cell derived factor 2	protein-coding	19.2031	26.2207	1.36544	0.449367	0.00275	0.010656
XLOC_000949	NEK7	NM_133494	140609	NEK7	NIMA related kinase 7	protein-coding	113.225	154.59	1.36533	0.449254	0.001	0.00455922
XLOC_021986	MTAP	NM_002451	4507	MTAP	methylthioadenosine phosphorylase	protein-coding	4.68409	6.39441	1.36513	0.449042	0.00285	0.0109633
XLOC_011599	PNMAL1	NM_001103149	-	-	-	-	2.62568	3.58434	1.36511	0.449016	0.017	0.0478577
XLOC_020763	GRB10	NM_001001555	2887	GRB10	growth factor receptor bound protein 10	protein-coding	12.2738	16.7521	1.36487	0.44876	0.0012	0.00529986
XLOC_005051	ALDH2	NM_000690	217	ALDH2	aldehyde dehydrogenase 2 family (mitochondrial)	protein-coding	22.8878	31.2372	1.3648	0.448686	0.00125	0.00549015
XLOC_005095	ORAI1	NM_032790	84876	ORAI1	ORAI calcium release-activated calcium modulator 1	protein-coding	7.2014	9.82646	1.36452	0.448394	0.0138	0.0403982
XLOC_010234	DSEL	NM_032160	92126	DSEL	dermatan sulfate epimerase-like	protein-coding	9.14913	12.4825	1.36434	0.4482	0.00095	0.0043689
XLOC_001723	NGF	NM_002506	4803	NGF	nerve growth factor	protein-coding	26.8443	36.6195	1.36414	0.447996	0.00285	0.0109633
XLOC_016445	CCDC149	NM_173463	91050	CCDC149	coiled-coil domain containing 149	protein-coding	3.92323	5.35182	1.36414	0.447988	0.00625	0.0211644
XLOC_004379	PAK1	NM_001128620	5058	PAK1	p21 (RAC1) activated kinase 1	protein-coding	9.76476	13.3204	1.36413	0.447981	0.00215	0.00863945
XLOC_022764	ENG	NM_000118	2022	ENG	endoglin	protein-coding	49.0101	66.8554	1.36411	0.447965	0.0011	0.00492847
XLOC_002330	CDC123	NM_006023	8872	CDC123	cell division cycle 123	protein-coding	30.8619	42.099	1.36411	0.447959	0.0085	0.0271957
XLOC_000211	ZDHHC18	NM_032283	84243	ZDHHC18	zinc finger DHHC-type containing 18	protein-coding	7.05868	9.62815	1.36402	0.44786	0.00425	0.0153101
XLOC_020668	OSBPL3	NM_015550	26031	OSBPL3	oxysterol binding protein like 3	protein-coding	6.38323	8.70481	1.3637	0.447526	0.00205	0.00829271
XLOC_020390	PSMC2	NM_002803	5701	PSMC2	proteasome 26S subunit, ATPase 2	protein-coding	25.9093	35.3316	1.36366	0.447489	0.0015	0.00638505
XLOC_012594	ODC1	NM_002539	4953	ODC1	ornithine decarboxylase 1	protein-coding	31.9176	43.5223	1.36358	0.447403	0.00115	0.00512537
XLOC_015237	NDUFB5	NM_001199957	4711	NDUFB5	NADH:ubiquinone oxidoreductase subunit B5	protein-coding	29.5037	40.2291	1.36353	0.447344	0.00255	0.00997539
XLOC_006272	SNAPC1	NM_003082	6617	SNAPC1	small nuclear RNA activating complex polypeptide 1	protein-coding	6.68276	9.10969	1.36316	0.446958	0.00465	0.0165076
XLOC_010547	GATAD2A	NM_017660	54815	GATAD2A	GATA zinc finger domain containing 2A	protein-coding	9.78646	13.3365	1.36275	0.446521	0.00175	0.00727372
XLOC_003761	ACAT1	NM_000019	38	ACAT1	acetyl-CoA acetyltransferase 1	protein-coding	15.3123	20.8661	1.3627	0.44647	0.00205	0.00829271
XLOC_013049	ATP5G3	NM_001190329	518	ATP5G3	ATP synthase, H+ transporting, mitochondrial Fo complex subunit C3 (subunit 9)	protein-coding	32.804	44.687	1.36224	0.445983	0.0011	0.00492847
XLOC_011528	ERF	NM_006494	2077	ERF	ETS2 repressor factor	protein-coding	15.7237	21.4192	1.36222	0.445964	0.0013	0.00566859
XLOC_004825	TARBP2	NM_134324	6895	TARBP2	TARBP2, RISC loading complex RNA binding subunit	protein-coding	9.58233	13.0526	1.36215	0.445889	0.0082	0.0264155
XLOC_009833	UBE2O	NM_022066	63893	UBE2O	ubiquitin conjugating enzyme E2 O	protein-coding	4.4744	6.09471	1.36213	0.445863	0.003	0.0114261
XLOC_002761	PITRM1	NM_001242309	10531	PITRM1	pitrilysin metallopeptidase 1	protein-coding	28.9608	39.444	1.36198	0.445704	0.0014	0.00604035
XLOC_000246	TINAGL1	NM_001204415	64129	TINAGL1	tubulointerstitial nephritis antigen like 1	protein-coding	4.80276	6.5388	1.36147	0.445162	0.01685	0.0475408
XLOC_018876	DYNLT1	NM_006519	6993	DYNLT1	dynein light chain Tctex-type 1	protein-coding	82.1104	111.777	1.3613	0.444986	0.0012	0.00529986
XLOC_018553	TAF11	NM_005643	6882	TAF11	TATA-box binding protein associated factor 11	protein-coding	16.3688	22.2822	1.36126	0.444943	0.00345	0.0128247
XLOC_009358	ELAC2	NM_018127	60528	ELAC2	elaC ribonuclease Z 2	protein-coding	11.1533	15.1818	1.36119	0.444872	0.0015	0.00638505
XLOC_001741	NOTCH2	NM_001200001	4853	NOTCH2	notch 2	protein-coding	26.5734	36.1634	1.36089	0.444547	0.0011	0.00492847
XLOC_017225	ATP6V0E1	NM_003945	8992	ATP6V0E1	ATPase H+ transporting V0 subunit e1	protein-coding	143.637	195.409	1.36044	0.444069	0.00105	0.00474292
XLOC_021603	ENTPD4	NM_001128930	9583	ENTPD4	ectonucleoside triphosphate diphosphohydrolase 4	protein-coding	12.9358	17.5923	1.35997	0.443575	0.0012	0.00529986
XLOC_018094	PTP4A1	NM_003463	7803	PTP4A1	protein tyrosine phosphatase type IVA, member 1	protein-coding	29.748	40.454	1.35989	0.44349	0.001	0.00455922
XLOC_001248	LZIC	NM_032368	84328	LZIC	leucine zipper and CTNNBIP1 domain containing	protein-coding	11.2733	15.3246	1.35937	0.44294	0.0083	0.0266633
XLOC_000739	FLAD1	NM_201398	80308	FLAD1	flavin adenine dinucleotide synthetase 1	protein-coding	8.64391	11.7497	1.3593	0.442868	0.00645	0.0217546
XLOC_021004	IMPDH1	NM_000883	3614	IMPDH1	inosine monophosphate dehydrogenase 1	protein-coding	25.971	35.302	1.35929	0.442848	0.0016	0.00675638
XLOC_006120	GAS6	NM_000820	2621	GAS6	growth arrest specific 6	protein-coding	101.049	137.286	1.35861	0.442129	0.00165	0.0069215
XLOC_013999	RRP1B	NM_015056	23076	RRP1B	ribosomal RNA processing 1B	protein-coding	6.67317	9.06549	1.3585	0.442013	0.0021	0.008468
XLOC_010252	TXNL4A	NM_006701	10907	TXNL4A	thioredoxin like 4A	protein-coding	20.2875	27.5385	1.35741	0.440859	0.00335	0.0125263
XLOC_001255	MTOR	NM_004958	2475	MTOR	mechanistic target of rapamycin kinase	protein-coding	7.42425	10.0748	1.35701	0.440434	0.0013	0.00566859
XLOC_006695	CNIH	NM_005776	-	-	-	-	46.433	62.9853	1.35648	0.439865	0.00145	0.00620968
XLOC_022464	APTX	NM_001195251	54840	APTX	aprataxin	protein-coding	9.61378	13.0405	1.35644	0.439823	0.0055	0.0189737
XLOC_010228	VPS4B	NM_004869	9525	VPS4B	vacuolar protein sorting 4 homolog B	protein-coding	13.5863	18.4224	1.35595	0.439308	0.00165	0.0069215
XLOC_018360	SSR1	NM_003144	6745	SSR1	signal sequence receptor subunit 1	protein-coding	20.5373	27.8451	1.35583	0.439177	0.0013	0.00566859
XLOC_017787	C6orf228	NM_001135575	-	-	-	-	4.71177	6.38712	1.35557	0.438896	0.0046	0.0163667
XLOC_003826	CBL	NM_005188	867	CBL	Cbl proto-oncogene	protein-coding	5.16963	7.00741	1.3555	0.43882	0.00135	0.0058405
XLOC_014911	MAPKAPK3	NM_001243925	7867	MAPKAPK3	mitogen-activated protein kinase-activated protein kinase 3	protein-coding	9.04215	12.2565	1.35549	0.438809	0.00425	0.0153101
XLOC_012940	MAP3K2	NM_006609	10746	MAP3K2	mitogen-activated protein kinase kinase kinase 2	protein-coding	6.63045	8.98661	1.35535	0.43867	0.001	0.00455922
XLOC_020161	RALA	NM_005402	5898	RALA	RAS like proto-oncogene A	protein-coding	26.195	35.5004	1.35524	0.438544	0.0011	0.00492847
XLOC_009305	PHF23	NM_024297	79142	PHF23	PHD finger protein 23	protein-coding	19.1981	26.0168	1.35518	0.43848	0.0017	0.00710309
XLOC_011069	ZNF544	NM_014480	27300	ZNF544	zinc finger protein 544	protein-coding	3.49225	4.73255	1.35516	0.438461	0.01075	0.0329504
XLOC_002841	MTPAP	NM_018109	55149	MTPAP	mitochondrial poly(A) polymerase	protein-coding	2.24956	3.04723	1.35459	0.437856	0.01095	0.0334344
XLOC_014349	POLR2F	NM_021974	5435	POLR2F	RNA polymerase II subunit F	protein-coding	9.17203	12.4239	1.35454	0.437805	0.01235	0.0369453
XLOC_005970	HSPH1	NM_006644	10808	HSPH1	heat shock protein family H (Hsp110) member 1	protein-coding	19.4785	26.3824	1.35444	0.437693	0.0013	0.00566859
XLOC_000860	ATP1B1	NM_001677	481	ATP1B1	ATPase Na+/K+ transporting subunit beta 1	protein-coding	15.5913	21.1126	1.35413	0.437363	0.0098	0.0306374
XLOC_000979	ATP2B4	NM_001001396	493	ATP2B4	ATPase plasma membrane Ca2+ transporting 4	protein-coding	59.1944	80.1527	1.35406	0.43729	0.0028	0.0108135
XLOC_022243	ARPC5L	NM_030978	81873	ARPC5L	actin related protein 2/3 complex subunit 5 like	protein-coding	25.8622	35.0181	1.35403	0.437256	0.0039	0.0142473
XLOC_015571	PSMD6	NM_014814	9861	PSMD6	proteasome 26S subunit, non-ATPase 6	protein-coding	38.9195	52.6513	1.35283	0.435976	0.00225	0.00897316
XLOC_009728	RNFT1	NM_016125	51136	RNFT1	ring finger protein, transmembrane 1	protein-coding	5.5104	7.45448	1.3528	0.435951	0.016	0.0455882
XLOC_017193	TTC1	NM_003314	7265	TTC1	tetratricopeptide repeat domain 1	protein-coding	25.8796	35.0054	1.35263	0.435762	0.00235	0.00929318
XLOC_003583	SSSCA1	NM_006396	10534	SSSCA1	Sjogren syndrome/scleroderma autoantigen 1	protein-coding	20.561	27.8108	1.3526	0.435735	0.0172	0.0482816
XLOC_014424	TRMU	NM_018006	55687	TRMU	tRNA 5-methylaminomethyl-2-thiouridylate methyltransferase	protein-coding	5.74942	7.7759	1.35247	0.435593	0.01495	0.0431972
XLOC_000921	RGL1	NM_015149	23179	RGL1	ral guanine nucleotide dissociation stimulator like 1	protein-coding	6.92789	9.36881	1.35233	0.43545	0.00235	0.00929318
XLOC_012784	RAB11FIP5	NM_015470	26056	RAB11FIP5	RAB11 family interacting protein 5	protein-coding	16.623	22.4778	1.35221	0.43532	0.0018	0.00745228
XLOC_023162	CXorf26	NM_016500	-	-	-	-	13.1083	17.7245	1.35216	0.435264	0.0107	0.0328288
XLOC_007050	MAP1A	NM_002373	4130	MAP1A	microtubule associated protein 1A	protein-coding	33.4385	45.1632	1.35063	0.433638	0.00175	0.00727372
XLOC_012106	LINC00152	NR_024204	-	-	-	-	104.968	141.727	1.35019	0.433165	0.0033	0.0123757
XLOC_015620	CBLB	NM_170662	868	CBLB	Cbl proto-oncogene B	protein-coding	8.70771	11.7551	1.34996	0.432922	0.00345	0.0128247
XLOC_002483	UNC5B	NM_001244889	219699	UNC5B	unc-5 netrin receptor B	protein-coding	19.7013	26.5794	1.34912	0.432018	0.00185	0.00762202
XLOC_001762	PRKAB2	NM_005399	5565	PRKAB2	protein kinase AMP-activated non-catalytic subunit beta 2	protein-coding	11.9589	16.1336	1.34909	0.431984	0.002	0.00811889
XLOC_003535	SLC3A2	NR_037193	6520	SLC3A2	solute carrier family 3 member 2	protein-coding	108.346	146.158	1.34899	0.431883	0.00215	0.00863945
XLOC_000297	NDUFS5	NM_001184979	4725	NDUFS5	NADH:ubiquinone oxidoreductase subunit S5	protein-coding	117.031	157.863	1.3489	0.431782	0.00185	0.00762202
XLOC_001193	MRPL20	NM_017971	55052	MRPL20	mitochondrial ribosomal protein L20	protein-coding	52.7493	71.1509	1.34885	0.43173	0.00435	0.015626
XLOC_006771	KIAA0317	NM_001039479	-	-	-	-	8.88223	11.9766	1.34838	0.431225	0.00195	0.00794894
XLOC_005468	ATP5B	NM_001686	506	ATP5B	ATP synthase, H+ transporting, mitochondrial F1 complex, beta polypeptide	protein-coding	200.302	270.041	1.34817	0.431002	0.0017	0.00710309
XLOC_012045	PCYOX1	NM_016297	51449	PCYOX1	prenylcysteine oxidase 1	protein-coding	25.6454	34.5716	1.34806	0.430887	0.00135	0.0058405
XLOC_011715	ETFB	NM_001985	2109	ETFB	electron transfer flavoprotein beta subunit	protein-coding	34.4685	46.4567	1.3478	0.430608	0.00345	0.0128247
XLOC_012094	RNF181	NM_016494	51255	RNF181	ring finger protein 181	protein-coding	51.6721	69.6341	1.34762	0.430408	0.00365	0.0134461
XLOC_014402	TSPO	NM_001256530	706	TSPO	translocator protein	protein-coding	155.765	209.872	1.34736	0.430139	0.0015	0.00638505
XLOC_013633	FASTKD5,UBOX5		-	-	-	-	5.44837	7.34048	1.34728	0.43005	0.0075	0.0245972
XLOC_018262	PHACTR2	NM_001100164	9749	PHACTR2	phosphatase and actin regulator 2	protein-coding	5.20316	7.00782	1.34684	0.429578	0.00205	0.00829271
XLOC_020827	YWHAG	NM_012479	7532	YWHAG	tyrosine 3-monooxygenase/tryptophan 5-monooxygenase activation protein gamma	protein-coding	55.348	74.5363	1.34668	0.429412	0.00185	0.00762202
XLOC_006037	ATP7B	NM_000053	540	ATP7B	ATPase copper transporting beta	protein-coding	2.0702	2.78755	1.34651	0.429228	0.01025	0.0317473
XLOC_012370	ASNSD1	NM_019048	54529	ASNSD1	asparagine synthetase domain containing 1	protein-coding	14.306	19.2581	1.34616	0.428845	0.0023	0.00913242
XLOC_010248	ZNF516	NM_014643	9658	ZNF516	zinc finger protein 516	protein-coding	3.5734	4.80785	1.34546	0.428094	0.00355	0.0131387
XLOC_013864	PSMA7	NM_002792	5688	PSMA7	proteasome subunit alpha 7	protein-coding	112.721	151.572	1.34467	0.427247	0.0017	0.00710309
XLOC_001320	MUL1	NM_024544	79594	MUL1	mitochondrial E3 ubiquitin protein ligase 1	protein-coding	10.7731	14.485	1.34455	0.427126	0.005	0.0175685
XLOC_005476	ZBTB39	NM_014830	9880	ZBTB39	zinc finger and BTB domain containing 39	protein-coding	1.70126	2.28706	1.34433	0.426891	0.01715	0.0481945
XLOC_011834	UBE2M	NM_003969	9040	UBE2M	ubiquitin conjugating enzyme E2 M	protein-coding	11.9838	16.1093	1.34426	0.426808	0.0084	0.0269232
XLOC_003366	PDHX	NM_001135024	8050	PDHX	pyruvate dehydrogenase complex component X	protein-coding	7.65984	10.2933	1.3438	0.426319	0.0158	0.0451094
XLOC_010985	PRPF31	NM_015629	26121	PRPF31	pre-mRNA processing factor 31	protein-coding	16.5169	22.1913	1.34355	0.426051	0.00725	0.0239256
XLOC_003177	ECHS1	NM_004092	1892	ECHS1	enoyl-CoA hydratase, short chain 1	protein-coding	40.6254	54.5817	1.34354	0.426035	0.0017	0.00710309
XLOC_014804	GOLGA4	NM_001172713	2803	GOLGA4	golgin A4	protein-coding	16.7206	22.4592	1.34321	0.42568	0.0012	0.00529986
XLOC_013738	PIGU	NM_080476	128869	PIGU	phosphatidylinositol glycan anchor biosynthesis class U	protein-coding	6.21291	8.34492	1.34316	0.425629	0.01725	0.0483899
XLOC_013218	NCL	NM_005381	4691	NCL	nucleolin	protein-coding	130.927	175.824	1.34292	0.425369	0.00245	0.00965257
XLOC_016240	FGF2	NM_002006	2247	FGF2	fibroblast growth factor 2	protein-coding	38.7512	52.0164	1.34232	0.424726	0.003	0.0114261
XLOC_009838	MXRA7	NM_001008529	439921	MXRA7	matrix remodeling associated 7	protein-coding	106.373	142.773	1.34219	0.424591	0.00245	0.00965257
XLOC_014022	LOC642852	NR_026943	642852	LOC642852	uncharacterized LOC642852	ncRNA	5.08156	6.81903	1.34192	0.424295	0.0036	0.0132928
XLOC_001062	DEGS1	NM_003676	8560	DEGS1	delta 4-desaturase, sphingolipid 1	protein-coding	60.1225	80.6725	1.3418	0.424172	0.00155	0.00657366
XLOC_003613	RBM14,RBM14-RBM4,RBM4		-	-	-	-	47.313	63.4798	1.3417	0.424061	0.01365	0.0400977
XLOC_018303	TMEM181	NM_020823	57583	TMEM181	transmembrane protein 181	protein-coding	14.9026	19.9914	1.34147	0.423815	0.0019	0.00778008
XLOC_015681	ITGB5	NM_002213	3693	ITGB5	integrin subunit beta 5	protein-coding	98.3543	131.907	1.34114	0.423461	0.0028	0.0108135
XLOC_016806	NDUFS6	NM_004553	4726	NDUFS6	NADH:ubiquinone oxidoreductase subunit S6	protein-coding	50.0148	67.0703	1.34101	0.423319	0.00795	0.025767
XLOC_005101	MLXIP	NM_014938	22877	MLXIP	MLX interacting protein	protein-coding	8.29091	11.1181	1.341	0.423308	0.0016	0.00675638
XLOC_015227	FNDC3B	NM_001135095	64778	FNDC3B	fibronectin type III domain containing 3B	protein-coding	35.8418	48.0451	1.34048	0.422746	0.00185	0.00762202
XLOC_015086	UMPS	NM_000373	7372	UMPS	uridine monophosphate synthetase	protein-coding	2.78672	3.73547	1.34045	0.422722	0.0074	0.0243258
XLOC_015906	NCBP2	NM_001042540	22916	NCBP2	nuclear cap binding protein subunit 2	protein-coding	29.2509	39.2011	1.34017	0.422413	0.0022	0.00879861
XLOC_001412	MARCKSL1	NM_023009	65108	MARCKSL1	MARCKS like 1	protein-coding	37.7864	50.6333	1.33999	0.422219	0.00185	0.00762202
XLOC_001815	S100A11	NM_005620	6282	S100A11	S100 calcium binding protein A11	protein-coding	744.969	998.24	1.33998	0.422206	0.00255	0.00997539
XLOC_017491	CHD1	NM_001270	1105	CHD1	chromodomain helicase DNA binding protein 1	protein-coding	5.18011	6.94117	1.33997	0.422196	0.0031	0.0117366
XLOC_023202	ARMCX5,ARMCX5-GPRASP2,GPRASP2		-	-	-	-	6.85918	9.19004	1.33982	0.422035	0.0155	0.0444126
XLOC_004298	BRMS1	NM_001024957	25855	BRMS1	breast cancer metastasis suppressor 1	protein-coding	16.9252	22.6756	1.33975	0.421968	0.00585	0.0200018
XLOC_018921	PSMB1	NM_002793	5689	PSMB1	proteasome subunit beta 1	protein-coding	108.225	144.992	1.33973	0.42194	0.00185	0.00762202
XLOC_017094	PURA	NM_005859	5813	PURA	purine rich element binding protein A	protein-coding	6.61693	8.86472	1.3397	0.421913	0.0035	0.0129801
XLOC_000585	ATP5F1	NM_001688	515	ATP5F1	ATP synthase, H+ transporting, mitochondrial Fo complex subunit B1	protein-coding	31.5415	42.2452	1.33935	0.421536	0.0109	0.0333298
XLOC_023387	FAM50A	NM_004699	9130	FAM50A	family with sequence similarity 50 member A	protein-coding	48.6278	65.1123	1.33899	0.421149	0.00195	0.00794894
XLOC_002034	RFWD2	NM_001001740	64326	RFWD2	ring finger and WD repeat domain 2	protein-coding	10.0914	13.5111	1.33887	0.421019	0.0042	0.0151601
XLOC_022570	RFK	NM_018339	55312	RFK	riboflavin kinase	protein-coding	7.17809	9.60989	1.33878	0.42092	0.0081	0.0261531
XLOC_006614	CHMP4A	NM_014169	29082	CHMP4A	charged multivesicular body protein 4A	protein-coding	18.5513	24.8355	1.33875	0.420884	0.0056	0.0192767
XLOC_000757	DAP3	NM_004632	7818	DAP3	death associated protein 3	protein-coding	24.165	32.3505	1.33873	0.420869	0.0019	0.00778008
XLOC_006248	FBXO34	NM_152231	55030	FBXO34	F-box protein 34	protein-coding	5.69217	7.61987	1.33866	0.420788	0.0081	0.0261531
XLOC_000472	PTGFR	NM_000959	5737	PTGFR	prostaglandin F receptor	protein-coding	3.84756	5.14772	1.33792	0.41999	0.00665	0.022293
XLOC_000124	FBLIM1	TCONS_00000239	54751	FBLIM1	filamin binding LIM protein 1	protein-coding	39.4421	52.7539	1.3375	0.419541	0.00245	0.00965257
XLOC_014023	COL18A1	NM_030582	80781	COL18A1	collagen type XVIII alpha 1 chain	protein-coding	10.499	14.0423	1.33749	0.419527	0.00285	0.0109633
XLOC_005732	ANKLE2	NM_015114	23141	ANKLE2	ankyrin repeat and LEM domain containing 2	protein-coding	22.2275	29.7279	1.33744	0.419472	0.00195	0.00794894
XLOC_003380	HSD17B12	NM_016142	51144	HSD17B12	hydroxysteroid 17-beta dehydrogenase 12	protein-coding	25.6956	34.3447	1.3366	0.418566	0.0022	0.00879861
XLOC_000406	MRPL37	NM_016491	51253	MRPL37	mitochondrial ribosomal protein L37	protein-coding	36.8305	49.2262	1.33656	0.418525	0.00235	0.00929318
XLOC_003783	PTS	NM_000317	5805	PTS	6-pyruvoyltetrahydropterin synthase	protein-coding	16.0478	21.4414	1.3361	0.418024	0.0146	0.0423207
XLOC_009437	NUFIP2	NM_020772	57532	NUFIP2	NUFIP2, FMR1 interacting protein 2	protein-coding	9.89909	13.2177	1.33524	0.417103	0.0019	0.00778008
XLOC_023489	CASK	NM_003688	8573	CASK	calcium/calmodulin dependent serine protein kinase	protein-coding	3.59534	4.79965	1.33496	0.416801	0.0046	0.0163667
XLOC_009627	EFTUD2	NM_001142605	9343	EFTUD2	elongation factor Tu GTP binding domain containing 2	protein-coding	15.4136	20.5729	1.33472	0.416541	0.0023	0.00913242
XLOC_006153	ARHGEF40	NM_018071	55701	ARHGEF40	Rho guanine nucleotide exchange factor 40	protein-coding	19.184	25.6018	1.33454	0.416342	0.00205	0.00829271
XLOC_005069	MAP1LC3B2	NM_001085481	643246	MAP1LC3B2	microtubule associated protein 1 light chain 3 beta 2	protein-coding	22.8542	30.4955	1.33435	0.416137	0.0093	0.0293706
XLOC_013353	DTD1	NM_080820	92675	DTD1	D-tyrosyl-tRNA deacylase 1	protein-coding	20.9696	27.9805	1.33434	0.416122	0.00525	0.018265
XLOC_013744	TRPC4AP	NM_015638	26133	TRPC4AP	transient receptor potential cation channel subfamily C member 4 associated protein	protein-coding	33.8559	45.1479	1.33353	0.415252	0.0021	0.008468
XLOC_003937	PHLDA2	NM_003311	7262	PHLDA2	pleckstrin homology like domain family A member 2	protein-coding	18.3282	24.4391	1.33342	0.415126	0.0127	0.0377965
XLOC_021497	GPR172A	NM_024531	-	-	-	-	19.4154	25.8872	1.33333	0.415037	0.00445	0.0159222
XLOC_006744	ZFP36L1	NM_001244701	677	ZFP36L1	ZFP36 ring finger protein like 1	protein-coding	36.5227	48.6905	1.33316	0.414847	0.0019	0.00778008
XLOC_014380	L3MBTL2	NM_031488	83746	L3MBTL2	L3MBTL2, polycomb repressive complex 1 subunit	protein-coding	7.29757	9.72795	1.33304	0.41472	0.00655	0.0220276
XLOC_016321	CLCN3	NM_173872	1182	CLCN3	chloride voltage-gated channel 3	protein-coding	9.70678	12.9394	1.33303	0.414706	0.0022	0.00879861
XLOC_004266	EHD1	NM_006795	10938	EHD1	EH domain containing 1	protein-coding	27.6528	36.8565	1.33283	0.414494	0.00185	0.00762202
XLOC_003392	SLC35C1	NM_018389	55343	SLC35C1	solute carrier family 35 member C1	protein-coding	8.84468	11.7881	1.33279	0.414449	0.0044	0.0157566
XLOC_017066	SEC24A	NM_021982	10802	SEC24A	SEC24 homolog A, COPII coat complex component	protein-coding	11.7754	15.6939	1.33277	0.414428	0.0037	0.0136067
XLOC_013203	IRS1	NM_005544	3667	IRS1	insulin receptor substrate 1	protein-coding	5.90712	7.87168	1.33257	0.414217	0.0025	0.00981607
XLOC_006291	EIF2S1	NM_004094	1965	EIF2S1	eukaryotic translation initiation factor 2 subunit alpha	protein-coding	17.1609	22.868	1.33256	0.414205	0.0019	0.00778008
XLOC_009984	GATA6	NM_005257	2627	GATA6	GATA binding protein 6	protein-coding	4.5547	6.06829	1.33231	0.413934	0.01295	0.0384594
XLOC_013259	MYEOV2	NM_001163424	-	-	-	-	82.1515	109.425	1.33199	0.413584	0.00605	0.020608
XLOC_016005	MED28	NM_025205	80306	MED28	mediator complex subunit 28	protein-coding	16.1151	21.4641	1.33192	0.413513	0.0095	0.0298908
XLOC_020653	TWISTNB	NM_001002926	221830	TWISTNB	TWIST neighbor	protein-coding	4.31726	5.74858	1.33153	0.41309	0.0107	0.0328288
XLOC_001425	C1orf212	NM_138428	-	-	-	-	3.90961	5.20577	1.33153	0.413087	0.0073	0.0240406
XLOC_007019	BAHD1	NM_014952	22893	BAHD1	bromo adjacent homology domain containing 1	protein-coding	4.06665	5.41319	1.33112	0.412638	0.00975	0.0305412
XLOC_022374	TUBB4B	NM_006088	10383	TUBB4B	tubulin beta 4B class IVb	protein-coding	86.6085	115.272	1.33095	0.412462	0.0019	0.00778008
XLOC_006588	PRMT5	NM_001039619	10419	PRMT5	protein arginine methyltransferase 5	protein-coding	20.4712	27.2444	1.33086	0.412364	0.00275	0.010656
XLOC_006319	DNAL1	NM_001201366	83544	DNAL1	dynein axonemal light chain 1	protein-coding	1.8239	2.42724	1.3308	0.41229	0.0115	0.0348873
XLOC_017489	RIOK2	NM_001159749	55781	RIOK2	RIO kinase 2	protein-coding	8.88207	11.8198	1.33075	0.412238	0.00805	0.0260115
XLOC_012146	EIF5B	NM_015904	9669	EIF5B	eukaryotic translation initiation factor 5B	protein-coding	20.2226	26.9068	1.33053	0.412002	0.0023	0.00913242
XLOC_002238	TOMM20	NM_014765	9804	TOMM20	translocase of outer mitochondrial membrane 20	protein-coding	36.2985	48.2873	1.33028	0.411734	0.00145	0.00620968
XLOC_015672	KPNA1	NM_002264	3836	KPNA1	karyopherin subunit alpha 1	protein-coding	10.7554	14.306	1.33012	0.411559	0.002	0.00811889
XLOC_023578	LAS1L	NM_031206	81887	LAS1L	LAS1 like, ribosome biogenesis factor	protein-coding	7.35779	9.78634	1.33007	0.411497	0.0098	0.0306374
XLOC_000861	BLZF1	NM_003666	8548	BLZF1	basic leucine zipper nuclear factor 1	protein-coding	8.5437	11.3594	1.32956	0.410954	0.009	0.0285724
XLOC_000280	EIF2C4	NM_017629	-	-	-	-	3.15336	4.19193	1.32935	0.410725	0.00755	0.0247165
XLOC_006341	C14orf118	NM_017926	-	-	-	-	6.17328	8.20347	1.32887	0.410197	0.0135	0.0397582
XLOC_021002	RBM28	NM_001166135	55131	RBM28	RNA binding motif protein 28	protein-coding	7.10291	9.43805	1.32876	0.410079	0.00835	0.0268036
XLOC_010459	C19orf53	NM_014047	28974	C19orf53	chromosome 19 open reading frame 53	protein-coding	52.9205	70.3169	1.32873	0.410045	0.00385	0.0140808
XLOC_015259	EIF4G1	NM_001194946	1981	EIF4G1	eukaryotic translation initiation factor 4 gamma 1	protein-coding	66.8593	88.787	1.32797	0.40922	0.0031	0.0117366
XLOC_018016	LOC221442,NFYA		-	-	-	-	5.42819	7.20624	1.32756	0.408775	0.00525	0.018265
XLOC_005740	ZMYM2	NM_001190965	7750	ZMYM2	zinc finger MYM-type containing 2	protein-coding	6.52939	8.66622	1.32726	0.408455	0.00345	0.0128247
XLOC_023397	FUNDC2	NM_023934	65991	FUNDC2	FUN14 domain containing 2	protein-coding	5.38861	7.14948	1.32678	0.407925	0.01305	0.0387383
XLOC_005124	AACS	NM_023928	65985	AACS	acetoacetyl-CoA synthetase	protein-coding	6.5531	8.69357	1.32663	0.407771	0.00885	0.0281454
XLOC_010769	PPP1R37	NM_019121	284352	PPP1R37	protein phosphatase 1 regulatory subunit 37	protein-coding	7.68482	10.1925	1.32632	0.407425	0.00915	0.0289473
XLOC_011119	PLEKHJ1	NM_018049	55111	PLEKHJ1	pleckstrin homology domain containing J1	protein-coding	21.0735	27.9477	1.3262	0.4073	0.0063	0.0213053
XLOC_018023	TOMM6	NM_001134493	100188893	TOMM6	translocase of outer mitochondrial membrane 6	protein-coding	40.5544	53.7746	1.32599	0.407066	0.0054	0.0186845
XLOC_001402	SNRNP40	NM_004814	9410	SNRNP40	small nuclear ribonucleoprotein U5 subunit 40	protein-coding	12.5491	16.639	1.32591	0.406985	0.01005	0.0312727
XLOC_004634	LEPREL2	NM_014262	-	-	-	-	48.1606	63.8541	1.32586	0.406926	0.0027	0.0104815
XLOC_003873	ST3GAL4	NM_001254759	6484	ST3GAL4	ST3 beta-galactoside alpha-2,3-sialyltransferase 4	protein-coding	8.50877	11.275	1.3251	0.406105	0.0162	0.0459929
XLOC_006709	C14orf37	NM_001001872	145407	C14orf37	chromosome 14 open reading frame 37	protein-coding	6.06576	8.03533	1.3247	0.405669	0.0107	0.0328288
XLOC_016165	NUDT9	NM_198038	53343	NUDT9	nudix hydrolase 9	protein-coding	6.01478	7.96637	1.32447	0.405411	0.01375	0.0402889
XLOC_015320	LMLN	NM_001136049	89782	LMLN	leishmanolysin like peptidase	protein-coding	1.91579	2.53677	1.32414	0.405053	0.0153	0.0439983
XLOC_002680	TRUB1	NM_139169	142940	TRUB1	TruB pseudouridine synthase family member 1	protein-coding	9.09446	12.0418	1.32408	0.404991	0.0063	0.0213053
XLOC_002513	EIF5AL1	NM_001099692	143244	EIF5AL1	eukaryotic translation initiation factor 5A-like 1	protein-coding	13.9479	18.4629	1.3237	0.404581	0.00435	0.015626
XLOC_003578	FRMD8	NM_031904	83786	FRMD8	FERM domain containing 8	protein-coding	9.24761	12.2408	1.32367	0.404545	0.0054	0.0186845
XLOC_023196	ARMCX4	TCONS_00042921	100131755	ARMCX4	armadillo repeat containing, X-linked 4	protein-coding	2.99747	3.96717	1.32351	0.404365	0.01775	0.0495191
XLOC_011326	AKAP8L	NM_014371	26993	AKAP8L	A-kinase anchoring protein 8 like	protein-coding	12.6856	16.7889	1.32346	0.404316	0.0071	0.0235222
XLOC_015312	PAK2	NM_002577	5062	PAK2	p21 (RAC1) activated kinase 2	protein-coding	14.524	19.2198	1.32331	0.404154	0.0027	0.0104815
XLOC_021845	DERL1	NM_001134671	79139	DERL1	derlin 1	protein-coding	17.017	22.5139	1.32302	0.403839	0.00385	0.0140808
XLOC_001436	TRAPPC3	NM_014408	27095	TRAPPC3	trafficking protein particle complex 3	protein-coding	30.7466	40.6718	1.32281	0.403602	0.0049	0.0172553
XLOC_014951	RPP14	NM_007042	11102	RPP14	ribonuclease P/MRP subunit p14	protein-coding	6.05295	8.00181	1.32197	0.402688	0.00935	0.0294772
XLOC_022016	UNC13B	NM_006377	10497	UNC13B	unc-13 homolog B	protein-coding	4.72999	6.25212	1.3218	0.402508	0.00595	0.0202945
XLOC_020609	SNX8	NM_013321	29886	SNX8	sorting nexin 8	protein-coding	6.24925	8.25686	1.32126	0.40191	0.0073	0.0240406
XLOC_022293	GPR107	NM_001136557	57720	GPR107	G protein-coupled receptor 107	protein-coding	17.5772	23.223	1.3212	0.401849	0.0032	0.0120684
XLOC_016811	KIAA0947	NM_015325	-	-	-	-	8.71246	11.5093	1.32102	0.401648	0.00365	0.0134461
XLOC_009311	NEURL4	NM_001005408	84461	NEURL4	neuralized E3 ubiquitin protein ligase 4	protein-coding	4.00291	5.28785	1.321	0.401632	0.00875	0.0279112
XLOC_000163	CDC42	NM_001039802	998	CDC42	cell division cycle 42	protein-coding	67.8701	89.6507	1.32092	0.401539	0.00265	0.0103063
XLOC_006762	PNMA1	NM_006029	9240	PNMA1	PNMA family member 1	protein-coding	16.5237	21.8254	1.32085	0.401471	0.0049	0.0172553
XLOC_013938	SOD1	NM_000454	6647	SOD1	superoxide dismutase 1	protein-coding	104.126	137.503	1.32054	0.401133	0.0029	0.0111119
XLOC_004792	LARP4	NM_052879	113251	LARP4	La ribonucleoprotein domain family member 4	protein-coding	7.72714	10.2026	1.32036	0.40093	0.0134	0.0395554
XLOC_005025	PWP1	NM_007062	11137	PWP1	PWP1 homolog, endonuclein	protein-coding	29.0939	38.4136	1.32033	0.4009	0.004	0.014554
XLOC_017356	NUP155	NM_153485	9631	NUP155	nucleoporin 155	protein-coding	4.22819	5.58228	1.32025	0.400814	0.01045	0.0322253
XLOC_007575	TSPAN3	NM_001168412	10099	TSPAN3	tetraspanin 3	protein-coding	26.4834	34.9592	1.32004	0.400584	0.003	0.0114261
XLOC_020694	FKBP14	NM_017946	55033	FKBP14	FK506 binding protein 14	protein-coding	22.2274	29.3317	1.31962	0.400121	0.003	0.0114261
XLOC_014125	PSMG1	NM_003720	8624	PSMG1	proteasome assembly chaperone 1	protein-coding	19.3604	25.5457	1.31948	0.399972	0.00975	0.0305412
XLOC_023642	TSPAN6	NM_003270	7105	TSPAN6	tetraspanin 6	protein-coding	11.6981	15.4348	1.31943	0.399913	0.00905	0.0287167
XLOC_012224	RALB	NM_002881	5899	RALB	RAS like proto-oncogene B	protein-coding	26.4455	34.8849	1.31912	0.39958	0.0044	0.0157566
XLOC_008682	EIF4A1,SENP3,SENP3-EIF4A1,SNORA67		-	-	-	-	161.325	212.787	1.319	0.39944	0.0141	0.0411059
XLOC_003368	CD44	NM_000610	960	CD44	CD44 molecule (Indian blood group)	protein-coding	118.752	156.632	1.31898	0.399427	0.00725	0.0239256
XLOC_001875	GBA	NM_001005741	2629	GBA	glucosylceramidase beta	protein-coding	20.9514	27.6338	1.31895	0.399387	0.0037	0.0136067
XLOC_003377	TTC17	NM_018259	55761	TTC17	tetratricopeptide repeat domain 17	protein-coding	13.7722	18.1606	1.31864	0.399053	0.0041	0.014854
XLOC_004949	ZDHHC17	NM_015336	23390	ZDHHC17	zinc finger DHHC-type containing 17	protein-coding	8.34207	10.9935	1.31784	0.398173	0.0051	0.0178458
XLOC_002240	RBM34	NM_001161533	23029	RBM34	RNA binding motif protein 34	protein-coding	13.5861	17.9027	1.31772	0.398046	0.01645	0.0465882
XLOC_012231	GYPC	NM_001256584	2995	GYPC	glycophorin C (Gerbich blood group)	protein-coding	20.6055	27.1439	1.31731	0.397599	0.00815	0.0262811
XLOC_014366	SMCR7L	NM_019008	-	-	-	-	7.3076	9.62438	1.31704	0.397296	0.0052	0.0181357
XLOC_017176	GALNT10	NM_198321	55568	GALNT10	polypeptide N-acetylgalactosaminyltransferase 10	protein-coding	49.489	65.1707	1.31687	0.397116	0.00485	0.0171172
XLOC_002105	ADIPOR1	NM_001127687	51094	ADIPOR1	adiponectin receptor 1	protein-coding	33.2366	43.7615	1.31667	0.396889	0.00445	0.0159222
XLOC_023778	MAP7D3	NM_001173516	79649	MAP7D3	MAP7 domain containing 3	protein-coding	7.41523	9.76181	1.31645	0.396657	0.0054	0.0186845
XLOC_002355	ARL5B	NM_178815	221079	ARL5B	ADP ribosylation factor like GTPase 5B	protein-coding	5.16765	6.80267	1.3164	0.396593	0.01225	0.0367153
XLOC_015847	PARL	NM_001037639	55486	PARL	presenilin associated rhomboid like	protein-coding	18.7695	24.7055	1.31626	0.396442	0.0083	0.0266633
XLOC_002816	DNAJC1	NM_022365	64215	DNAJC1	DnaJ heat shock protein family (Hsp40) member C1	protein-coding	12.8242	16.8766	1.316	0.396155	0.008	0.0258828
XLOC_017243	FAF2	NM_014613	23197	FAF2	Fas associated factor family member 2	protein-coding	15.7288	20.6951	1.31575	0.395881	0.00455	0.0162252
XLOC_014969	ARL6IP5	NM_006407	10550	ARL6IP5	ADP ribosylation factor like GTPase 6 interacting protein 5	protein-coding	42.4055	55.793	1.3157	0.395833	0.004	0.014554
XLOC_007123	ZNF609	NM_015042	23060	ZNF609	zinc finger protein 609	protein-coding	5.86713	7.71711	1.31531	0.395406	0.00475	0.0168016
XLOC_004623	LTBR	NM_002342	4055	LTBR	lymphotoxin beta receptor	protein-coding	31.8217	41.8266	1.3144	0.39441	0.00375	0.0137547
XLOC_003793	REXO2	NM_015523	25996	REXO2	RNA exonuclease 2	protein-coding	116.666	153.336	1.31432	0.394312	0.00355	0.0131387
XLOC_018312	IGF2R	NM_000876	3482	IGF2R	insulin like growth factor 2 receptor	protein-coding	27.7307	36.4455	1.31427	0.394257	0.0045	0.0160875
XLOC_013165	AAMP	NM_001087	14	AAMP	angio associated migratory cell protein	protein-coding	30.4491	40.0142	1.31413	0.394112	0.0054	0.0186845
XLOC_002504	VDAC2	NM_001184783	7417	VDAC2	voltage dependent anion channel 2	protein-coding	14.0427	18.4468	1.31362	0.39355	0.01505	0.0434072
XLOC_021814	RRM2B	NM_001172478	50484	RRM2B	ribonucleotide reductase regulatory TP53 inducible subunit M2B	protein-coding	15.0697	19.7935	1.31346	0.393376	0.0038	0.013922
XLOC_015927	MAEA	NM_001017405	10296	MAEA	macrophage erythroblast attacher	protein-coding	18.3557	24.1089	1.31343	0.393338	0.0051	0.0178458
XLOC_013668	ESF1	NM_016649	51575	ESF1	ESF1 nucleolar pre-rRNA processing protein homolog	protein-coding	5.22207	6.85698	1.31308	0.392952	0.0147	0.0425232
XLOC_002379	RAB18	NM_001256410	22931	RAB18	RAB18, member RAS oncogene family	protein-coding	17.2489	22.6436	1.31276	0.392599	0.0032	0.0120684
XLOC_002654	GSTO1	NM_001191002	9446	GSTO1	glutathione S-transferase omega 1	protein-coding	74.7668	98.1414	1.31263	0.392464	0.0054	0.0186845
XLOC_012363	ITGAV	NM_001144999	3685	ITGAV	integrin subunit alpha V	protein-coding	70.4135	92.426	1.31262	0.392447	0.0071	0.0235222
XLOC_008852	TAF15	NM_003487	8148	TAF15	TATA-box binding protein associated factor 15	protein-coding	35.7125	46.8717	1.31247	0.392288	0.00385	0.0140808
XLOC_005771	POMP	NM_015932	51371	POMP	proteasome maturation protein	protein-coding	52.4385	68.8093	1.31219	0.391977	0.00425	0.0153101
XLOC_017441	F2RL2	NM_004101	2151	F2RL2	coagulation factor II thrombin receptor like 2	protein-coding	8.58549	11.2651	1.31211	0.391888	0.0107	0.0328288
XLOC_020235	AUTS2	NM_015570	26053	AUTS2	AUTS2, activator of transcription and developmental regulator	protein-coding	4.37502	5.73941	1.31186	0.391613	0.0101	0.0313745
XLOC_018684	COX7A2	NM_001865	1347	COX7A2	cytochrome c oxidase subunit 7A2	protein-coding	85.6598	112.365	1.31176	0.391503	0.00475	0.0168016
XLOC_013584	ARFGAP1	NM_018209	55738	ARFGAP1	ADP ribosylation factor GTPase activating protein 1	protein-coding	32.2857	42.3495	1.31171	0.39145	0.00365	0.0134461
XLOC_008875	PSMB3	NM_002795	5691	PSMB3	proteasome subunit beta 3	protein-coding	65.5479	85.9753	1.31164	0.391373	0.00595	0.0202945
XLOC_007903	TAOK2	NM_004783	9344	TAOK2	TAO kinase 2	protein-coding	12.8883	16.9018	1.31141	0.391115	0.00395	0.0144134
XLOC_016483	FRYL	NM_015030	285527	FRYL	FRY like transcription coactivator	protein-coding	3.79123	4.97102	1.31119	0.390876	0.00455	0.0162252
XLOC_007850	POLR3E	NM_018119	55718	POLR3E	RNA polymerase III subunit E	protein-coding	6.61895	8.67711	1.31095	0.390612	0.01575	0.044997
XLOC_021203	POLR3D	NM_001722	661	POLR3D	RNA polymerase III subunit D	protein-coding	20.552	26.9402	1.31083	0.390482	0.0065	0.0218884
XLOC_002850	NRP1	NM_001024628	8829	NRP1	neuropilin 1	protein-coding	53.1519	69.6682	1.31074	0.390379	0.00705	0.0234054
XLOC_003998	DCHS1	NM_003737	8642	DCHS1	dachsous cadherin-related 1	protein-coding	12.6582	16.584	1.31014	0.38972	0.00425	0.0153101
XLOC_001060	CAPN2	NM_001748	824	CAPN2	calpain 2	protein-coding	117.78	154.305	1.31011	0.38969	0.00455	0.0162252
XLOC_003290	IPO7	NM_006391	10527	IPO7	importin 7	protein-coding	24.6013	32.2286	1.31004	0.389607	0.0039	0.0142473
XLOC_011030	ZNF542	NR_024055	-	-	-	-	4.73762	6.2021	1.30912	0.388594	0.01635	0.0463256
XLOC_010825	GRWD1	NM_031485	83743	GRWD1	glutamate rich WD repeat containing 1	protein-coding	8.97687	11.7517	1.30911	0.388585	0.0118	0.0356187
XLOC_005778	B3GALTL	NM_194318	-	-	-	-	4.47696	5.86051	1.30904	0.388507	0.0153	0.0439983
XLOC_021884	EIF2C2	NM_001164623	-	-	-	-	5.85394	7.66188	1.30884	0.38829	0.0124	0.0370425
XLOC_013128	GPR1	NM_001098199	2825	GPR1	G protein-coupled receptor 1	protein-coding	11.6631	15.2651	1.30884	0.388286	0.01045	0.0322253
XLOC_020790	SBDS	NM_016038	51119	SBDS	SBDS, ribosome maturation factor	protein-coding	60.26	78.8696	1.30882	0.388269	0.0044	0.0157566
XLOC_001877	SCAMP3	NM_005698	10067	SCAMP3	secretory carrier membrane protein 3	protein-coding	37.1148	48.5617	1.30842	0.387824	0.00565	0.0194278
XLOC_004038	DKK3	NM_013253	27122	DKK3	dickkopf WNT signaling pathway inhibitor 3	protein-coding	280.511	366.996	1.30831	0.387707	0.00955	0.0300109
XLOC_013002	BAZ2B	NM_013450	29994	BAZ2B	bromodomain adjacent to zinc finger domain 2B	protein-coding	3.34869	4.38102	1.30828	0.38767	0.0099	0.0309044
XLOC_016743	MFAP3L	NM_021647	9848	MFAP3L	microfibril associated protein 3 like	protein-coding	3.90484	5.10794	1.3081	0.387478	0.01385	0.0405258
XLOC_000963	TIMM17A	NM_006335	10440	TIMM17A	translocase of inner mitochondrial membrane 17A	protein-coding	36.8328	48.1805	1.30809	0.387458	0.0052	0.0181357
XLOC_002707	HTRA1	NM_002775	5654	HTRA1	HtrA serine peptidase 1	protein-coding	143.8	188.05	1.30772	0.387053	0.0051	0.0178458
XLOC_020404	DNAJB9	NM_012328	4189	DNAJB9	DnaJ heat shock protein family (Hsp40) member B9	protein-coding	9.7761	12.7784	1.30711	0.386376	0.011	0.0335548
XLOC_001848	ILF2	NM_004515	3608	ILF2	interleukin enhancer binding factor 2	protein-coding	68.321	89.2893	1.30691	0.386158	0.00395	0.0144134
XLOC_005116	TMED2	NM_006815	10959	TMED2	transmembrane p24 trafficking protein 2	protein-coding	119.067	155.599	1.30682	0.386059	0.00505	0.0177147
XLOC_017715	DDX41	NM_016222	51428	DDX41	DEAD-box helicase 41	protein-coding	15.7218	20.543	1.30666	0.38588	0.00835	0.0268036
XLOC_013748	UQCC	NM_001184977	-	-	-	-	10.3374	13.5052	1.30644	0.385642	0.01	0.0311629
XLOC_008642	RNF167	NM_015528	26001	RNF167	ring finger protein 167	protein-coding	17.4539	22.8004	1.30632	0.38551	0.0107	0.0328288
XLOC_018066	CD2AP	NM_012120	23607	CD2AP	CD2 associated protein	protein-coding	7.87381	10.2846	1.30618	0.385352	0.005	0.0175685
XLOC_014974	PPP4R2	NM_174907	151987	PPP4R2	protein phosphatase 4 regulatory subunit 2	protein-coding	15.9319	20.8044	1.30583	0.38497	0.0142	0.0413405
XLOC_015557	ARF4	NM_001660	378	ARF4	ADP ribosylation factor 4	protein-coding	243.542	317.971	1.30561	0.384725	0.00615	0.0208647
XLOC_021400	ATP6V1C1	NM_001695	528	ATP6V1C1	ATPase H+ transporting V1 subunit C1	protein-coding	7.69734	10.0447	1.30496	0.384003	0.00465	0.0165076
XLOC_020473	BPGM	NM_001724	669	BPGM	bisphosphoglycerate mutase	protein-coding	21.2661	27.7457	1.30469	0.383709	0.0077	0.0251041
XLOC_001490	MED8	NM_201542	112950	MED8	mediator complex subunit 8	protein-coding	35.724	46.6078	1.30466	0.383678	0.00725	0.0239256
XLOC_003673	PPME1	NM_016147	51400	PPME1	protein phosphatase methylesterase 1	protein-coding	17.1034	22.3054	1.30415	0.38311	0.00705	0.0234054
XLOC_016170	HSP90AB3P	NR_036694	3327	HSP90AB3P	heat shock protein 90 alpha family class B member 3, pseudogene	pseudo	16.5772	21.6162	1.30397	0.382913	0.00935	0.0294772
XLOC_002698	SEC23IP	NM_007190	11196	SEC23IP	SEC23 interacting protein	protein-coding	8.97184	11.6985	1.30391	0.382848	0.00565	0.0194278
XLOC_010190	IER3IP1	NM_016097	51124	IER3IP1	immediate early response 3 interacting protein 1	protein-coding	35.0463	45.6931	1.30379	0.382714	0.0052	0.0181357
XLOC_023476	TAB3	NM_152787	257397	TAB3	TGF-beta activated kinase 1 and MAP3K7 binding protein 3	protein-coding	3.91915	5.10893	1.30358	0.38248	0.00945	0.0297408
XLOC_009490	DDX52	NM_007010	11056	DDX52	DExD-box helicase 52	protein-coding	7.86733	10.249	1.30273	0.381537	0.0084	0.0269232
XLOC_016320	PALLD	NM_001166110	23022	PALLD	palladin, cytoskeletal associated protein	protein-coding	69.0217	89.8997	1.30248	0.381266	0.00725	0.0239256
XLOC_008562	COTL1	NM_021149	23406	COTL1	coactosin like F-actin binding protein 1	protein-coding	155.275	202.236	1.30244	0.381214	0.0052	0.0181357
XLOC_014405	SAMM50	NM_015380	25813	SAMM50	SAMM50 sorting and assembly machinery component	protein-coding	18.6852	24.3353	1.30238	0.381155	0.00895	0.0284207
XLOC_007092	TMOD3	NM_014547	29766	TMOD3	tropomodulin 3	protein-coding	19.6688	25.6097	1.30205	0.380781	0.0052	0.0181357
XLOC_013742	GSS	NM_000178	2937	GSS	glutathione synthetase	protein-coding	20.6301	26.8549	1.30173	0.380435	0.008	0.0258828
XLOC_014112	RUNX1	NM_001122607	861	RUNX1	runt related transcription factor 1	protein-coding	14.2506	18.546	1.30142	0.380085	0.00825	0.0265295
XLOC_004972	MRPL42	NM_014050	28977	MRPL42	mitochondrial ribosomal protein L42	protein-coding	8.41146	10.9462	1.30134	0.380002	0.01	0.0311629
XLOC_021718	ARFGEF1	NM_006421	10565	ARFGEF1	ADP ribosylation factor guanine nucleotide exchange factor 1	protein-coding	8.88704	11.5646	1.30129	0.37994	0.00545	0.0188216
XLOC_006521	EIF5	NM_183004	1983	EIF5	eukaryotic translation initiation factor 5	protein-coding	35.3979	46.0513	1.30096	0.379578	0.00525	0.018265
XLOC_007617	BNC1	NM_001717	646	BNC1	basonuclin 1	protein-coding	3.84802	5.00487	1.30064	0.379216	0.0171	0.0480859
XLOC_003547	STIP1	NM_006819	10963	STIP1	stress induced phosphoprotein 1	protein-coding	42.5319	55.3113	1.30047	0.379029	0.00525	0.018265
XLOC_022356	PHPT1	NM_001135861	29085	PHPT1	phosphohistidine phosphatase 1	protein-coding	48.8372	63.5043	1.30033	0.378874	0.0065	0.0218884
XLOC_007399	TMEM87A	NM_001110503	25963	TMEM87A	transmembrane protein 87A	protein-coding	16.5208	21.4814	1.30026	0.378804	0.00765	0.0249474
XLOC_001511	POMGNT1	NM_001243766	55624	POMGNT1	protein O-linked mannose N-acetylglucosaminyltransferase 1 (beta 1,2-)	protein-coding	19.1885	24.9501	1.30026	0.378804	0.00705	0.0234054
XLOC_007470	ADAM10	NM_001110	102	ADAM10	ADAM metallopeptidase domain 10	protein-coding	33.4425	43.4828	1.30023	0.378762	0.0048	0.0169596
XLOC_018698	ME1	NM_002395	4199	ME1	malic enzyme 1	protein-coding	12.6438	16.4338	1.29975	0.378236	0.00705	0.0234054
XLOC_005655	RBM19	NM_001146698	9904	RBM19	RNA binding motif protein 19	protein-coding	6.32225	8.21646	1.29961	0.378079	0.0122	0.036626
XLOC_015268	SENP2	NM_021627	59343	SENP2	SUMO1/sentrin/SMT3 specific peptidase 2	protein-coding	8.57678	11.1449	1.29943	0.377876	0.01155	0.0349888
XLOC_002464	CCAR1	NM_018237	55749	CCAR1	cell division cycle and apoptosis regulator 1	protein-coding	19.8866	25.8404	1.29939	0.377832	0.0057	0.0195732
XLOC_005862	CLN5	NM_006493	1203	CLN5	CLN5, intracellular trafficking protein	protein-coding	10.2182	13.277	1.29935	0.377788	0.0117	0.0353757
XLOC_010627	COX6B1	NM_001863	1340	COX6B1	cytochrome c oxidase subunit 6B1	protein-coding	109.907	142.806	1.29933	0.377773	0.006	0.0204486
XLOC_017297	LPCAT1	NM_024830	79888	LPCAT1	lysophosphatidylcholine acyltransferase 1	protein-coding	11.3991	14.8061	1.29888	0.377272	0.00745	0.0244585
XLOC_004290	FOSL1	NM_005438	8061	FOSL1	FOS like 1, AP-1 transcription factor subunit	protein-coding	31.5671	40.9888	1.29847	0.376808	0.0055	0.0189737
XLOC_001706	RHOC	NM_001042678	389	RHOC	ras homolog family member C	protein-coding	267.345	347.073	1.29822	0.376536	0.00785	0.0255406
XLOC_012178	LIMS1	NM_001193485	3987	LIMS1	LIM zinc finger domain containing 1	protein-coding	18.2766	23.7199	1.29783	0.3761	0.007	0.0233003
XLOC_000278	NCDN	NM_001014839	23154	NCDN	neurochondrin	protein-coding	10.6072	13.7658	1.29778	0.376045	0.0081	0.0261531
XLOC_009192	MRPL12	NM_002949	6182	MRPL12	mitochondrial ribosomal protein L12	protein-coding	29.156	37.8372	1.29775	0.376013	0.0132	0.0390922
XLOC_020373	AP1S1	NM_001283	1174	AP1S1	adaptor related protein complex 1 sigma 1 subunit	protein-coding	45.2689	58.7415	1.29761	0.37586	0.0067	0.0224429
XLOC_006585	DAD1	NM_001344	1603	DAD1	defender against cell death 1	protein-coding	143.79	186.541	1.29732	0.375529	0.0054	0.0186845
XLOC_005874	DNAJC3	NM_006260	5611	DNAJC3	DnaJ heat shock protein family (Hsp40) member C3	protein-coding	11.6237	15.079	1.29726	0.375471	0.0054	0.0186845
XLOC_004918	LEMD3	NM_001167614	23592	LEMD3	LEM domain containing 3	protein-coding	5.06051	6.56143	1.29659	0.374727	0.0136	0.0399878
XLOC_004080	LIN7C	NM_018362	55327	LIN7C	lin-7 homolog C, crumbs cell polarity complex component	protein-coding	4.75299	6.16265	1.29658	0.374715	0.01435	0.0416816
XLOC_017530	FNIP1	NM_001008738	96459	FNIP1	folliculin interacting protein 1	protein-coding	5.02287	6.51045	1.29616	0.374245	0.01075	0.0329504
XLOC_008988	KPNB1	NM_002265	3837	KPNB1	karyopherin subunit beta 1	protein-coding	63.2183	81.9391	1.29613	0.37421	0.00625	0.0211644
XLOC_003861	EI24	NM_001007277	9538	EI24	EI24, autophagy associated transmembrane protein	protein-coding	43.9553	56.9397	1.2954	0.373398	0.00625	0.0211644
XLOC_001191	AURKAIP1	NM_001127230	54998	AURKAIP1	aurora kinase A interacting protein 1	protein-coding	43.2501	56.017	1.29519	0.373161	0.01305	0.0387383
XLOC_016057	OCIAD1	NM_001168254	54940	OCIAD1	OCIA domain containing 1	protein-coding	38.9631	50.4641	1.29518	0.373149	0.00645	0.0217546
XLOC_008336	NDUFAB1	NM_005003	4706	NDUFAB1	NADH:ubiquinone oxidoreductase subunit AB1	protein-coding	50.5905	65.512	1.29495	0.372893	0.01275	0.0379364
XLOC_003185	PSMD13	NM_002817	5719	PSMD13	proteasome 26S subunit, non-ATPase 13	protein-coding	42.8147	55.4251	1.29453	0.372433	0.00645	0.0217546
XLOC_010304	THOP1	NM_003249	7064	THOP1	thimet oligopeptidase 1	protein-coding	9.84105	12.7364	1.29421	0.372073	0.0155	0.0444126
XLOC_008124	USP10	NM_005153	9100	USP10	ubiquitin specific peptidase 10	protein-coding	13.2114	17.0981	1.29419	0.372053	0.0079	0.0256573
XLOC_010280	ATP5D	NM_001001975	513	ATP5D	ATP synthase, H+ transporting, mitochondrial F1 complex, delta subunit	protein-coding	30.4882	39.4412	1.29365	0.371452	0.0169	0.0476395
XLOC_012616	SDC1	NM_001006946	6382	SDC1	syndecan 1	protein-coding	22.3016	28.8504	1.29365	0.371444	0.00575	0.019713
XLOC_014838	ZBTB47	NM_145166	92999	ZBTB47	zinc finger and BTB domain containing 47	protein-coding	8.31125	10.7509	1.29354	0.37132	0.0069	0.0230278
XLOC_001861	UBE2Q1	NM_017582	55585	UBE2Q1	ubiquitin conjugating enzyme E2 Q1	protein-coding	17.34	22.426	1.29331	0.371068	0.007	0.0233003
XLOC_015770	SERP1	NM_014445	27230	SERP1	stress associated endoplasmic reticulum protein 1	protein-coding	39.7864	51.4253	1.29253	0.370203	0.00745	0.0244585
XLOC_002597	ZDHHC16	NM_198046	84287	ZDHHC16	zinc finger DHHC-type containing 16	protein-coding	18.2542	23.5857	1.29207	0.369684	0.01115	0.0339552
XLOC_010541	DDX49	NM_019070	54555	DDX49	DEAD-box helicase 49	protein-coding	17.5411	22.6629	1.29199	0.369593	0.01215	0.0364931
XLOC_014914	MANF	NM_006010	7873	MANF	mesencephalic astrocyte derived neurotrophic factor	protein-coding	42.293	54.6402	1.29194	0.369544	0.0098	0.0306374
XLOC_018353	ECI2	NR_028588	10455	ECI2	enoyl-CoA delta isomerase 2	protein-coding	38.0652	49.1706	1.29175	0.369323	0.01035	0.0320179
XLOC_012214	DDX18	NM_006773	8886	DDX18	DEAD-box helicase 18	protein-coding	13.7219	17.7233	1.29161	0.369167	0.0073	0.0240406
XLOC_002501	ADK	NM_001123	132	ADK	adenosine kinase	protein-coding	16.8525	21.7657	1.29154	0.369094	0.0114	0.0346087
XLOC_000805	PEA15	NM_003768	8682	PEA15	proliferation and apoptosis adaptor protein 15	protein-coding	160.155	206.822	1.29139	0.368921	0.0091	0.028825
XLOC_009517	ORMDL3	NM_139280	94103	ORMDL3	ORMDL sphingolipid biosynthesis regulator 3	protein-coding	20.3021	26.2177	1.29138	0.368912	0.01005	0.0312727
XLOC_017966	SLC39A7	NM_001077516_2	7922	SLC39A7	solute carrier family 39 member 7	protein-coding	93.701	120.981	1.29114	0.368644	0.0074	0.0243258
XLOC_009244	KIAA0664	NM_015229	-	-	-	-	5.74624	7.41596	1.29058	0.368015	0.01245	0.0371482
XLOC_007272	NGRN	NM_001033088	51335	NGRN	neugrin, neurite outgrowth associated	protein-coding	58.5283	75.5327	1.29053	0.367967	0.00665	0.022293
XLOC_005646	NAA25	NM_024953	80018	NAA25	N(alpha)-acetyltransferase 25, NatB auxiliary subunit	protein-coding	4.8406	6.2468	1.2905	0.367931	0.01395	0.0407621
XLOC_007975	OGFOD1	NM_018233	55239	OGFOD1	2-oxoglutarate and iron dependent oxygenase domain containing 1	protein-coding	17.5358	22.6252	1.29023	0.367627	0.0085	0.0271957
XLOC_012491	AGFG1	NM_001135187	3267	AGFG1	ArfGAP with FG repeats 1	protein-coding	5.52962	7.13221	1.28982	0.367169	0.0085	0.0271957
XLOC_015221	SEC62	NM_003262	7095	SEC62	SEC62 homolog, preprotein translocation factor	protein-coding	17.5372	22.6195	1.2898	0.367149	0.0067	0.0224429
XLOC_015570	THOC7	NM_025075	80145	THOC7	THO complex 7	protein-coding	32.9343	42.4529	1.28902	0.366272	0.01235	0.0369453
XLOC_015501	IFRD2	NM_006764	7866	IFRD2	interferon related developmental regulator 2	protein-coding	10.4264	13.4364	1.28869	0.365906	0.01755	0.0490797
XLOC_009591	STAT3	NM_139276	6774	STAT3	signal transducer and activator of transcription 3	protein-coding	26.3318	33.9249	1.28836	0.365538	0.0054	0.0186845
XLOC_015130	CDV3	NM_001134423	55573	CDV3	CDV3 homolog	protein-coding	39.6084	51.0293	1.28835	0.365519	0.0079	0.0256573
XLOC_015048	ATP6V1A	NM_001690	523	ATP6V1A	ATPase H+ transporting V1 subunit A	protein-coding	11.3234	14.5844	1.28799	0.365119	0.0091	0.028825
XLOC_023343	MAMLD1	TCONS_00043256	10046	MAMLD1	mastermind like domain containing 1	protein-coding	6.42342	8.27305	1.28795	0.365078	0.0138	0.0403982
XLOC_003067	NDUFB8	NM_005004	4714	NDUFB8	NADH:ubiquinone oxidoreductase subunit B8	protein-coding	80.6716	103.863	1.28748	0.364549	0.00945	0.0297408
XLOC_001945	PEX19	NM_002857	5824	PEX19	peroxisomal biogenesis factor 19	protein-coding	10.4964	13.5076	1.28688	0.363877	0.01155	0.0349888
XLOC_021637	PPP2CB	NM_001009552	5516	PPP2CB	protein phosphatase 2 catalytic subunit beta	protein-coding	43.312	55.7307	1.28673	0.363705	0.0066	0.0221605
XLOC_011762	MBOAT7	NM_001146082	79143	MBOAT7	membrane bound O-acyltransferase domain containing 7	protein-coding	19.4299	25.0002	1.28669	0.363661	0.01065	0.0327466
XLOC_017090	PAIP2	NM_001033112	51247	PAIP2	poly(A) binding protein interacting protein 2	protein-coding	28.0389	36.0613	1.28612	0.363022	0.0098	0.0306374
XLOC_009268	PELP1	NM_014389	27043	PELP1	proline, glutamate and leucine rich protein 1	protein-coding	7.0834	9.10979	1.28608	0.362976	0.0162	0.0459929
XLOC_016316	CPE	NM_001873	1363	CPE	carboxypeptidase E	protein-coding	24.5821	31.6077	1.2858	0.362668	0.00755	0.0247165
XLOC_002566	TNKS2	NM_025235	80351	TNKS2	tankyrase 2	protein-coding	15.4097	19.8134	1.28577	0.362638	0.0071	0.0235222
XLOC_015188	RAP2B	NM_002886	5912	RAP2B	RAP2B, member of RAS oncogene family	protein-coding	6.00572	7.72193	1.28576	0.362624	0.0107	0.0328288
XLOC_023466	ACOT9	NM_001033583	23597	ACOT9	acyl-CoA thioesterase 9	protein-coding	22.6322	29.0945	1.28554	0.36237	0.01065	0.0327466
XLOC_009222	YWHAE	NM_006761	7531	YWHAE	tyrosine 3-monooxygenase/tryptophan 5-monooxygenase activation protein epsilon	protein-coding	176.763	227.231	1.28551	0.362343	0.0079	0.0256573
XLOC_001980	TMCO1	NM_001256164	54499	TMCO1	transmembrane and coiled-coil domains 1	protein-coding	11.7515	15.1022	1.28513	0.361914	0.00995	0.0310299
XLOC_020053	EIF3B	NM_001037283	8662	EIF3B	eukaryotic translation initiation factor 3 subunit B	protein-coding	40.5896	52.132	1.28437	0.361059	0.00735	0.0241865
XLOC_017985	SCUBE3	NM_152753	222663	SCUBE3	signal peptide, CUB domain and EGF like domain containing 3	protein-coding	37.042	47.5719	1.28427	0.360948	0.0128	0.0380763
XLOC_023481	DYNLT3	NM_006520	6990	DYNLT3	dynein light chain Tctex-type 3	protein-coding	20.6424	26.5094	1.28422	0.360893	0.0108	0.0330558
XLOC_017050	PDLIM4	NM_001131027	8572	PDLIM4	PDZ and LIM domain 4	protein-coding	15.9876	20.5287	1.28404	0.360689	0.01045	0.0322253
XLOC_000306	ZMPSTE24	NM_005857	10269	ZMPSTE24	zinc metallopeptidase STE24	protein-coding	22.0524	28.313	1.2839	0.360529	0.0086	0.0274741
XLOC_006615	MDP1,NEDD8,NEDD8-MDP1		-	-	-	-	150.255	192.905	1.28385	0.360478	0.00775	0.0252476
XLOC_014323	TOM1	NM_001135730	10043	TOM1	target of myb1 membrane trafficking protein	protein-coding	16.8139	21.5824	1.2836	0.360201	0.01065	0.0327466
XLOC_008021	CMTM3	TCONS_00014906	123920	CMTM3	CKLF like MARVEL transmembrane domain containing 3	protein-coding	17.5603	22.534	1.28324	0.359786	0.0133	0.039315
XLOC_013358	NAA20	NM_181527	51126	NAA20	N(alpha)-acetyltransferase 20, NatB catalytic subunit	protein-coding	29.6577	38.0366	1.28252	0.358982	0.0149	0.0430723
XLOC_003596	DRAP1	NM_006442	10589	DRAP1	DR1 associated protein 1	protein-coding	112.5	144.242	1.28215	0.358566	0.0084	0.0269232
XLOC_009284	DERL2	NM_016041	51009	DERL2	derlin 2	protein-coding	24.4797	31.3844	1.28206	0.358462	0.01705	0.0479666
XLOC_007564	PTPN9	NM_002833	5780	PTPN9	protein tyrosine phosphatase, non-receptor type 9	protein-coding	13.5697	17.3967	1.28203	0.358425	0.0104	0.0321491
XLOC_005734	CHFR	NM_001161344	55743	CHFR	checkpoint with forkhead and ring finger domains	protein-coding	8.22793	10.5465	1.28179	0.358163	0.0176	0.0491762
XLOC_008137	MAP1LC3B	NM_022818	81631	MAP1LC3B	microtubule associated protein 1 light chain 3 beta	protein-coding	32.6351	41.8241	1.28157	0.35791	0.0087	0.0277657
XLOC_000614	MAN1A2	NM_006699	10905	MAN1A2	mannosidase alpha class 1A member 2	protein-coding	8.92185	11.4335	1.28152	0.357852	0.00955	0.0300109
XLOC_000190	TMEM57	NM_018202	55219	TMEM57	transmembrane protein 57	protein-coding	6.76104	8.66269	1.28127	0.35757	0.0154	0.0442158
XLOC_020520	ZYX	NM_001010972	7791	ZYX	zyxin	protein-coding	150.767	193.128	1.28097	0.357237	0.01045	0.0322253
XLOC_003777	DIXDC1	NM_033425	85458	DIXDC1	DIX domain containing 1	protein-coding	7.91448	10.1309	1.28005	0.356196	0.01245	0.0371482
XLOC_017997	BRPF3	NM_015695	27154	BRPF3	bromodomain and PHD finger containing 3	protein-coding	5.9789	7.65288	1.27998	0.356123	0.0136	0.0399878
XLOC_018055	HSP90AB1	NM_007355	3326	HSP90AB1	heat shock protein 90 alpha family class B member 1	protein-coding	163.709	209.507	1.27975	0.355865	0.01235	0.0369453
XLOC_008614	HIC1	NM_001098202	3090	HIC1	HIC ZBTB transcriptional repressor 1	protein-coding	8.17269	10.4576	1.27958	0.355669	0.0162	0.0459929
XLOC_001359	MIR3917,STMN1		-	-	-	-	52.7637	67.5028	1.27934	0.355402	0.0097	0.0304071
XLOC_008461	GOT2	NM_002080	2806	GOT2	glutamic-oxaloacetic transaminase 2	protein-coding	23.0523	29.4915	1.27933	0.355389	0.01095	0.0334344
XLOC_021822	LRP12	NM_001135703	29967	LRP12	LDL receptor related protein 12	protein-coding	11.8191	15.1118	1.27859	0.354555	0.01025	0.0317473
XLOC_009609	DUSP3	NM_004090	1845	DUSP3	dual specificity phosphatase 3	protein-coding	9.24604	11.8152	1.27787	0.353737	0.01195	0.0360287
XLOC_003055	GOT1	NM_002079	2805	GOT1	glutamic-oxaloacetic transaminase 1	protein-coding	18.878	24.1115	1.27723	0.353015	0.01375	0.0402889
XLOC_001299	SDHB	NM_003000	6390	SDHB	succinate dehydrogenase complex iron sulfur subunit B	protein-coding	34.7848	44.4174	1.27692	0.352668	0.0137	0.0401888
XLOC_022291	TOR1B	NM_014506	27348	TOR1B	torsin family 1 member B	protein-coding	10.5339	13.4482	1.27666	0.352373	0.0162	0.0459929
XLOC_012394	BZW1	NM_001207068	9689	BZW1	basic leucine zipper and W2 domains 1	protein-coding	30.3031	38.6822	1.27651	0.352204	0.00945	0.0297408
XLOC_017029	SNX2	NM_003100	6643	SNX2	sorting nexin 2	protein-coding	25.2828	32.2732	1.27649	0.35218	0.0106	0.0326245
XLOC_003361	C11orf41	NM_012194	-	-	-	-	3.4538	4.40826	1.27635	0.352025	0.0132	0.0390922
XLOC_016208	RPL34	NM_033625	6164	RPL34	ribosomal protein L34	protein-coding	105.54	134.684	1.27614	0.351789	0.00915	0.0289473
XLOC_014641	RANGAP1	NM_002883	5905	RANGAP1	Ran GTPase activating protein 1	protein-coding	20.6928	26.4025	1.27593	0.351546	0.0101	0.0313745
XLOC_014306	SMTN	NM_134269	6525	SMTN	smoothelin	protein-coding	20.1072	25.6526	1.27579	0.351393	0.01105	0.033683
XLOC_016648	ARSJ	NM_024590	79642	ARSJ	arylsulfatase family member J	protein-coding	17.4513	22.2638	1.27577	0.351365	0.00985	0.0307634
XLOC_008109	CMIP	NM_030629	80790	CMIP	c-Maf inducing protein	protein-coding	8.24968	10.5213	1.27536	0.350903	0.01625	0.0460937
XLOC_016720	PDGFC	NM_016205	56034	PDGFC	platelet derived growth factor C	protein-coding	15.0767	19.2208	1.27487	0.350348	0.0136	0.0399878
XLOC_006190	KHNYN	NM_015299	23351	KHNYN	KH and NYN domain containing	protein-coding	12.5999	16.0605	1.27465	0.350105	0.0118	0.0356187
XLOC_020693	SCRN1	NM_001145514	9805	SCRN1	secernin 1	protein-coding	44.4181	56.6164	1.27462	0.350072	0.01145	0.0347439
XLOC_013443	MANBAL	NM_001003897	63905	MANBAL	mannosidase beta like	protein-coding	30.9964	39.5054	1.27452	0.349949	0.0157	0.0448844
XLOC_002982	KCNMA1	NM_001161352	3778	KCNMA1	potassium calcium-activated channel subfamily M alpha 1	protein-coding	21.7603	27.7301	1.27434	0.349754	0.01045	0.0322253
XLOC_022256	STXBP1	NM_001032221	6812	STXBP1	syntaxin binding protein 1	protein-coding	7.22	9.20006	1.27425	0.349644	0.0159	0.0453337
XLOC_004870	PA2G4	NM_006191	5036	PA2G4	proliferation-associated 2G4	protein-coding	14.7588	18.7906	1.27318	0.348436	0.0143	0.0415839
XLOC_015897	TFRC	NM_001128148	7037	TFRC	transferrin receptor	protein-coding	25.0727	31.9165	1.27296	0.348185	0.00955	0.0300109
XLOC_007748	PDPK1	NM_002613	5170	PDPK1	3-phosphoinositide dependent protein kinase 1	protein-coding	7.12745	9.07164	1.27277	0.347977	0.01125	0.0342024
XLOC_007663	CHSY1	NM_014918	22856	CHSY1	chondroitin sulfate synthase 1	protein-coding	12.1107	15.4132	1.27269	0.347884	0.0121	0.0364032
XLOC_007599	MEX3B	NM_032246	84206	MEX3B	mex-3 RNA binding family member B	protein-coding	9.88428	12.5735	1.27207	0.347179	0.0171	0.0480859
XLOC_008981	NSF,NSFP1		-	-	-	-	12.6039	16.0329	1.27206	0.347165	0.01425	0.041448
XLOC_008035	PLEKHG4	TCONS_00014943	25894	PLEKHG4	pleckstrin homology and RhoGEF domain containing G4	protein-coding	11.0336	14.0333	1.27187	0.346951	0.01365	0.0400977
XLOC_005614	PRDM4	NM_012406	11108	PRDM4	PR/SET domain 4	protein-coding	9.31444	11.8466	1.27185	0.346932	0.01335	0.0394445
XLOC_005374	TUBA1A	NM_006009	7846	TUBA1A	tubulin alpha 1a	protein-coding	228.683	290.803	1.27164	0.346693	0.0137	0.0401888
XLOC_022752	PPP6C	NM_001123355	5537	PPP6C	protein phosphatase 6 catalytic subunit	protein-coding	10.1531	12.9107	1.2716	0.346647	0.014	0.04088
XLOC_007465	RFX7	NM_022841	64864	RFX7	regulatory factor X7	protein-coding	5.24893	6.67069	1.27087	0.345813	0.01605	0.0457204
XLOC_007664	SELS	NM_018445	-	-	-	-	41.471	52.6924	1.27058	0.345492	0.0125	0.0372711
XLOC_012960	FAM168B	NM_001009993	130074	FAM168B	family with sequence similarity 168 member B	protein-coding	25.4954	32.3901	1.27043	0.345316	0.0101	0.0313745
XLOC_012694	COX7A2L	NM_004718	9167	COX7A2L	cytochrome c oxidase subunit 7A2 like	protein-coding	78.3196	99.4976	1.2704	0.345288	0.01145	0.0347439
XLOC_002804	RSU1	NM_012425	6251	RSU1	Ras suppressor protein 1	protein-coding	50.7764	64.4838	1.26996	0.344779	0.0108	0.0330558
XLOC_012314	SSB	NM_003142	6741	SSB	Sjogren syndrome antigen B	protein-coding	50.1852	63.6967	1.26923	0.343957	0.01625	0.0460937
XLOC_007112	TLN2	NM_015059	83660	TLN2	talin 2	protein-coding	4.58038	5.81331	1.26918	0.343893	0.01295	0.0384594
XLOC_008154	SPG7	NM_003119	6687	SPG7	SPG7, paraplegin matrix AAA peptidase subunit	protein-coding	13.8487	17.5751	1.26908	0.343782	0.0144	0.0417982
XLOC_021914	PUF60	NM_001136033	22827	PUF60	poly(U) binding splicing factor 60	protein-coding	43.1741	54.7261	1.26757	0.342063	0.01315	0.0389714
XLOC_015925	FGFRL1	NM_021923	53834	FGFRL1	fibroblast growth factor receptor like 1	protein-coding	14.9496	18.9443	1.26721	0.341657	0.01465	0.0424269
XLOC_011098	POLR2E	NM_002695	5434	POLR2E	RNA polymerase II subunit E	protein-coding	31.1085	39.4086	1.26681	0.341202	0.01345	0.0396661
XLOC_023046	RBM3	NM_006743	5935	RBM3	RNA binding motif (RNP1, RRM) protein 3	protein-coding	58.5035	74.0768	1.26619	0.340499	0.01465	0.0424269
XLOC_002679	FAM160B1	NM_001135051	57700	FAM160B1	family with sequence similarity 160 member B1	protein-coding	12.5743	15.9211	1.26616	0.340462	0.01255	0.0373939
XLOC_015613	TOMM70A	NM_014820	-	-	-	-	15.9243	20.1388	1.26466	0.338748	0.0129	0.0383288
XLOC_022281	LRRC8A	NM_001127244	56262	LRRC8A	leucine rich repeat containing 8 VRAC subunit A	protein-coding	15.5127	19.617	1.26458	0.338655	0.01435	0.0416816
XLOC_007968	LPCAT2	NM_017839	54947	LPCAT2	lysophosphatidylcholine acyltransferase 2	protein-coding	10.0287	12.6768	1.26405	0.338056	0.01625	0.0460937
XLOC_005952	RNF6	NM_005977	6049	RNF6	ring finger protein 6	protein-coding	13.1301	16.5884	1.26339	0.337297	0.0168	0.0474419
XLOC_015023	ALCAM	NM_001243280	214	ALCAM	activated leukocyte cell adhesion molecule	protein-coding	51.361	64.8751	1.26312	0.336992	0.0151	0.0435217
XLOC_022749	RPL35	NM_007209	11224	RPL35	ribosomal protein L35	protein-coding	294.412	371.586	1.26213	0.33586	0.01395	0.0407621
XLOC_006691	GNPNAT1	NM_198066	64841	GNPNAT1	glucosamine-phosphate N-acetyltransferase 1	protein-coding	16.7219	21.1046	1.26209	0.335819	0.01445	0.0419146
XLOC_013828	TMEM189,TMEM189-UBE2V1,UBE2V1		-	-	-	-	75.9027	95.7914	1.26203	0.335745	0.0141	0.0411059
XLOC_004295	YIF1A	NM_020470	10897	YIF1A	Yip1 interacting factor homolog A, membrane trafficking protein	protein-coding	56.058	70.687	1.26096	0.334525	0.0157	0.0448844
XLOC_016071	TMEM165	NM_018475	55858	TMEM165	transmembrane protein 165	protein-coding	42.3211	53.3519	1.26065	0.334163	0.0142	0.0413405
XLOC_012177	GCC2	NM_181453	9648	GCC2	GRIP and coiled-coil domain containing 2	protein-coding	7.15097	9.01079	1.26008	0.333515	0.01505	0.0434072
XLOC_020590	UBE3C	NM_014671	9690	UBE3C	ubiquitin protein ligase E3C	protein-coding	22.1598	27.9057	1.25929	0.332615	0.01385	0.0405258
XLOC_004533	MIR100HG	NR_024430	399959	MIR100HG	mir-100-let-7a-2-mir-125b-1 cluster host gene	ncRNA	47.583	59.9117	1.2591	0.332392	0.01405	0.0409977
XLOC_006246	MAPK1IP1L	NM_144578	93487	MAPK1IP1L	mitogen-activated protein kinase 1 interacting protein 1 like	protein-coding	10.3396	13.0179	1.25903	0.332316	0.01395	0.0407621
XLOC_014579	C22orf28	NM_014306	-	-	-	-	31.8729	40.1255	1.25892	0.332189	0.0142	0.0413405
XLOC_008090	PSMD7	NM_002811	5713	PSMD7	proteasome 26S subunit, non-ATPase 7	protein-coding	44.6646	56.1876	1.25799	0.33112	0.0165	0.0467089
XLOC_015157	RNF7	NM_001201370	9616	RNF7	ring finger protein 7	protein-coding	29.3647	36.926	1.2575	0.330554	0.0158	0.0451094
XLOC_022725	RAB14	NM_016322	51552	RAB14	RAB14, member RAS oncogene family	protein-coding	21.1366	26.5636	1.25676	0.329707	0.01505	0.0434072
XLOC_008468	DYNC1LI2	NM_006141	1783	DYNC1LI2	dynein cytoplasmic 1 light intermediate chain 2	protein-coding	37.6184	47.274	1.25667	0.329608	0.0153	0.0439983
XLOC_011016	SSC5D	NM_001144950	284297	SSC5D	scavenger receptor cysteine rich family member with 5 domains	protein-coding	21.4009	26.8896	1.25647	0.329377	0.01465	0.0424269
XLOC_001484	LEPRE1	NM_001146289	-	-	-	-	97.1973	122.086	1.25606	0.32891	0.0174	0.0487461
XLOC_005823	FNDC3A	NM_014923	22862	FNDC3A	fibronectin type III domain containing 3A	protein-coding	10.2612	12.8844	1.25564	0.328426	0.01765	0.0492834
XLOC_003207	AP2A2	NM_001242837	161	AP2A2	adaptor related protein complex 2 alpha 2 subunit	protein-coding	15.825	19.8686	1.25552	0.328285	0.0161	0.0458217
XLOC_004044	PSMA1	TCONS_00007662	5682	PSMA1	proteasome subunit alpha 1	protein-coding	67.8283	85.157	1.25548	0.328238	0.01575	0.044997
[truncated: 2,567 more rows]
