# Supplementary material for: KMT1 family methyltransferases regulate heterochromatin–nuclear periphery tethering via histone and non‐histone protein methylation
Source: EMBO Rep. 2019 Mar 12;20(5):e43260. doi: 10.15252/embr.201643260 (PMC6501005; doi:10.15252/embr.201643260)
Supplement: Supplementary file 5 — Dataset EV3 [file EMBR-20-e43260-s005.xls]

## Sheet: GSEA upregulated pathway EHMT1
Fetal HDFs were tarnsduced with shCnt or shEHMT1 (n=2). RNA was isolated and processed for RNA-Seq analysis. GSEA analysis was peromed to identify top pathways that were altered in response to EHMT1 knockdown. Table below provides the list of pathways that were upregulated in shEHMT1 HDFs							GSEA-upregulated pathways for EHMT1
Pathway Analysis
Collection(s):	CP, CP:BIOCARTA, CP:KEGG, CP:REACTOME
# overlaps shown:	100
# genesets in collections:	1329
# genes in comparison (n):	994
# genes in universe (N):	45956
Gene Set Name	# Genes in Gene Set (K)	Description	# Genes in Overlap (k)	k/K	p-value	FDR q-value
PID_INTEGRIN4_PATHWAY	11	Alpha6 beta4 integrin-ligand interactions	4	0.3636	6.36e-05	0.000862
REACTOME_N_GLYCAN_ANTENNAE_ELONGATION	14	Genes involved in N-Glycan antennae elongation	5	0.3571	7.98e-06	0.000184
REACTOME_FORMATION_OF_TUBULIN_FOLDING_INTERMEDIATES_BY_CCT_TRIC	22	Genes involved in Formation of tubulin folding intermediates by CCT/TriC	7	0.3182	2.78e-07	1.25e-05
KEGG_STEROID_BIOSYNTHESIS	17	Steroid biosynthesis	5	0.2941	2.34e-05	0.000383
REACTOME_CHOLESTEROL_BIOSYNTHESIS	24	Genes involved in Cholesterol biosynthesis	7	0.2917	5.44e-07	2.13e-05
REACTOME_PREFOLDIN_MEDIATED_TRANSFER_OF_SUBSTRATE_TO_CCT_TRIC	28	Genes involved in Prefoldin mediated transfer of substrate to CCT/TriC	8	0.2857	9.86e-08	5.96e-06
REACTOME_N_GLYCAN_ANTENNAE_ELONGATION_IN_THE_MEDIAL_TRANS_GOLGI	18	Genes involved in N-glycan antennae elongation in the medial/trans-Golgi	5	0.2778	3.18e-05	0.000498
PID_INTEGRIN3_PATHWAY	43	Beta3 integrin cell surface interactions	11	0.2558	1.4e-09	1.17e-07
REACTOME_TGF_BETA_RECEPTOR_SIGNALING_ACTIVATES_SMADS	26	Genes involved in TGF-beta receptor signaling activates SMADs	6	0.2308	1.6e-05	0.0003
REACTOME_TRANSPORT_TO_THE_GOLGI_AND_SUBSEQUENT_MODIFICATION	33	Genes involved in Transport to the Golgi and subsequent modification	7	0.2121	5.67e-06	0.000145
REACTOME_NCAM1_INTERACTIONS	39	Genes involved in NCAM1 interactions	8	0.2051	1.58e-06	5.68e-05
PID_INTEGRIN1_PATHWAY	66	Beta1 integrin cell surface interactions	12	0.1818	1.65e-08	1.16e-06
REACTOME_METABOLISM_OF_VITAMINS_AND_COFACTORS	51	Genes involved in Metabolism of vitamins and cofactors	9	0.1765	1.35e-06	4.97e-05
KEGG_SPHINGOLIPID_METABOLISM	40	Sphingolipid metabolism	7	0.175	2.17e-05	0.000374
KEGG_TGF_BETA_SIGNALING_PATHWAY	86	TGF-beta signaling pathway	15	0.1744	4.99e-10	5.52e-08
KEGG_P53_SIGNALING_PATHWAY	69	p53 signaling pathway	12	0.1739	2.79e-08	1.85e-06
KEGG_N_GLYCAN_BIOSYNTHESIS	46	N-Glycan biosynthesis	8	0.1739	5.87e-06	0.000147
REACTOME_PROTEIN_FOLDING	53	Genes involved in Protein folding	9	0.1698	1.89e-06	6.6e-05
PID_P73PATHWAY	79	p73 transcription factor network	13	0.1646	1.48e-08	1.1e-06
PID_FGF_PATHWAY	55	FGF signaling pathway	9	0.1636	2.6e-06	8.44e-05
REACTOME_P53_DEPENDENT_G1_DNA_DAMAGE_RESPONSE	57	Genes involved in p53-Dependent G1 DNA Damage Response	9	0.1579	3.55e-06	0.000105
REACTOME_P53_INDEPENDENT_G1_S_DNA_DAMAGE_CHECKPOINT	51	Genes involved in p53-Independent G1/S DNA damage checkpoint	8	0.1569	1.3e-05	0.000262
REACTOME_SCF_BETA_TRCP_MEDIATED_DEGRADATION_OF_EMI1	51	Genes involved in SCF-beta-TrCP mediated degradation of Emi1	8	0.1569	1.3e-05	0.000262
REACTOME_COLLAGEN_FORMATION	58	Genes involved in Collagen formation	9	0.1552	4.12e-06	0.000109
REACTOME_CYCLIN_E_ASSOCIATED_EVENTS_DURING_G1_S_TRANSITION_	65	Genes involved in Cyclin E associated events during G1/S transition	10	0.1538	1.31e-06	4.96e-05
PID_P53_DOWNSTREAM_PATHWAY	137	Direct p53 effectors	21	0.1533	2.39e-12	4.13e-10
REACTOME_ASPARAGINE_N_LINKED_GLYCOSYLATION	81	Genes involved in Asparagine N-linked glycosylation	12	0.1481	1.77e-07	9.74e-06
PID_TAP63_PATHWAY	54	Validated transcriptional targets of TAp63 isoforms	8	0.1481	2.01e-05	0.000356
KEGG_BASAL_CELL_CARCINOMA	55	Basal cell carcinoma	8	0.1455	2.31e-05	0.000383
KEGG_COLORECTAL_CANCER	62	Colorectal cancer	9	0.1452	7.26e-06	0.000175
KEGG_ECM_RECEPTOR_INTERACTION	84	ECM-receptor interaction	12	0.1429	2.66e-07	1.25e-05
KEGG_SMALL_CELL_LUNG_CANCER	84	Small cell lung cancer	12	0.1429	2.66e-07	1.25e-05
REACTOME_SIGNALING_BY_TGF_BETA_RECEPTOR_COMPLEX	63	Genes involved in Signaling by TGF-beta Receptor Complex	9	0.1429	8.31e-06	0.000187
REACTOME_SCFSKP2_MEDIATED_DEGRADATION_OF_P27_P21	56	Genes involved in SCF(Skp2)-mediated degradation of p27/p21	8	0.1429	2.64e-05	0.000423
KEGG_MELANOMA	71	Melanoma	10	0.1408	3e-06	9.27e-05
REACTOME_ACTIVATION_OF_NF_KAPPAB_IN_B_CELLS	64	Genes involved in Activation of NF-kappaB in B Cells	9	0.1406	9.48e-06	0.00021
KEGG_GLIOMA	65	Glioma	9	0.1385	1.08e-05	0.000228
PID_RB_1PATHWAY	65	Regulation of retinoblastoma protein	9	0.1385	1.08e-05	0.000228
REACTOME_SIGNALING_BY_WNT	65	Genes involved in Signaling by Wnt	9	0.1385	1.08e-05	0.000228
REACTOME_POST_TRANSLATIONAL_PROTEIN_MODIFICATION	188	Genes involved in Post-translational protein modification	26	0.1383	7.33e-14	1.95e-11
KEGG_CHRONIC_MYELOID_LEUKEMIA	73	Chronic myeloid leukemia	10	0.137	3.88e-06	0.000105
REACTOME_DOWNSTREAM_SIGNALING_EVENTS_OF_B_CELL_RECEPTOR_BCR	97	Genes involved in Downstream Signaling Events Of B Cell Receptor (BCR)	13	0.134	1.83e-07	9.74e-06
PID_CMYB_PATHWAY	84	C-MYB transcription factor network	11	0.131	2.02e-06	6.72e-05
REACTOME_REGULATION_OF_MRNA_STABILITY_BY_PROTEINS_THAT_BIND_AU_RICH_ELEMENTS	84	Genes involved in Regulation of mRNA Stability by Proteins that Bind AU-rich Elements	11	0.131	2.02e-06	6.72e-05
PID_P75_NTR_PATHWAY	69	p75(NTR)-mediated signaling	9	0.1304	1.77e-05	0.000318
REACTOME_SPHINGOLIPID_METABOLISM	69	Genes involved in Sphingolipid metabolism	9	0.1304	1.77e-05	0.000318
PID_TRKR_PATHWAY	62	Neurotrophic factor-mediated Trk receptor signaling	8	0.129	5.61e-05	0.000776
REACTOME_INTEGRIN_CELL_SURFACE_INTERACTIONS	79	Genes involved in Integrin cell surface interactions	10	0.1266	8.01e-06	0.000184
REACTOME_EXTRACELLULAR_MATRIX_ORGANIZATION	87	Genes involved in Extracellular matrix organization	11	0.1264	2.87e-06	9.1e-05
KEGG_WNT_SIGNALING_PATHWAY	151	Wnt signaling pathway	19	0.1258	8.5e-10	7.53e-08
REACTOME_NCAM_SIGNALING_FOR_NEURITE_OUT_GROWTH	64	Genes involved in NCAM signaling for neurite out-growth	8	0.125	7.06e-05	0.000933
KEGG_FOCAL_ADHESION	201	Focal adhesion	25	0.1244	2.48e-12	4.13e-10
WNT_SIGNALING	89	Genes related to Wnt-mediated signal transduction	11	0.1236	3.6e-06	0.000105
PID_SMAD2_3NUCLEAR_PATHWAY	82	Regulation of nuclear SMAD2/3 signaling	10	0.122	1.12e-05	0.000233
KEGG_ADHERENS_JUNCTION	75	Adherens junction	9	0.12	3.5e-05	0.000523
PID_AVB3_INTEGRIN_PATHWAY	75	Integrins in angiogenesis	9	0.12	3.5e-05	0.000523
KEGG_ARRHYTHMOGENIC_RIGHT_VENTRICULAR_CARDIOMYOPATHY_ARVC	76	Arrhythmogenic right ventricular cardiomyopathy (ARVC)	9	0.1184	3.89e-05	0.000569
REACTOME_ANTIGEN_PROCESSING_CROSS_PRESENTATION	76	Genes involved in Antigen processing-Cross presentation	9	0.1184	3.89e-05	0.000569
KEGG_HYPERTROPHIC_CARDIOMYOPATHY_HCM	85	Hypertrophic cardiomyopathy (HCM)	10	0.1176	1.55e-05	0.000294
REACTOME_L1CAM_INTERACTIONS	86	Genes involved in L1CAM interactions	10	0.1163	1.72e-05	0.000317
KEGG_PATHWAYS_IN_CANCER	328	Pathways in cancer	38	0.1159	5.75e-17	2.55e-14
REACTOME_CELL_JUNCTION_ORGANIZATION	78	Genes involved in Cell junction organization	9	0.1154	4.8e-05	0.000678
PID_MYC_ACTIV_PATHWAY	79	Validated targets of C-MYC transcriptional activation	9	0.1139	5.31e-05	0.000743
KEGG_HEMATOPOIETIC_CELL_LINEAGE	88	Hematopoietic cell lineage	10	0.1136	2.11e-05	0.000369
PID_BETA_CATENIN_NUC_PATHWAY	80	Regulation of nuclear beta catenin signaling and target gene transcription	9	0.1125	5.87e-05	0.000804
REACTOME_TRANSPORT_OF_GLUCOSE_AND_OTHER_SUGARS_BILE_SALTS_AND_ORGANIC_ACIDS_METAL_IONS_AND_AMINE_COMPOUNDS	89	Genes involved in Transport of glucose and other sugars, bile salts and organic acids, metal ions and amine compounds	10	0.1124	2.33e-05	0.000383
REACTOME_MITOTIC_G1_G1_S_PHASES	137	Genes involved in Mitotic G1-G1/S phases	15	0.1095	3.2e-07	1.37e-05
KEGG_CYTOKINE_CYTOKINE_RECEPTOR_INTERACTION	267	Cytokine-cytokine receptor interaction	29	0.1086	1.44e-12	3.19e-10
KEGG_MELANOGENESIS	102	Melanogenesis	11	0.1078	1.36e-05	0.00027
REACTOME_AXON_GUIDANCE	251	Genes involved in Axon guidance	27	0.1076	1.06e-11	1.57e-09
KEGG_NEUROTROPHIN_SIGNALING_PATHWAY	126	Neurotrophin signaling pathway	13	0.1032	3.77e-06	0.000105
REACTOME_SIGNALING_BY_THE_B_CELL_RECEPTOR_BCR	126	Genes involved in Signaling by the B Cell Receptor (BCR)	13	0.1032	3.77e-06	0.000105
NABA_ECM_REGULATORS	238	Genes encoding enzymes and their regulators involved in the remodeling of the extracellular matrix	24	0.1008	5.57e-10	5.7e-08
REACTOME_RNA_POL_I_RNA_POL_III_AND_MITOCHONDRIAL_TRANSCRIPTION	122	Genes involved in RNA Polymerase I, RNA Polymerase III, and Mitochondrial Transcription	12	0.0984	1.44e-05	0.000278
REACTOME_G1_S_TRANSITION	112	Genes involved in G1/S Transition	11	0.0982	3.3e-05	0.00051
KEGG_CELL_ADHESION_MOLECULES_CAMS	134	Cell adhesion molecules (CAMs)	13	0.097	7.46e-06	0.000177
KEGG_AXON_GUIDANCE	129	Axon guidance	12	0.093	2.53e-05	0.000411
REACTOME_SIGNALLING_BY_NGF	217	Genes involved in Signalling by NGF	20	0.0922	6.76e-08	4.28e-06
KEGG_LYSOSOME	121	Lysosome	11	0.0909	6.74e-05	0.000905
REACTOME_METABOLISM_OF_PROTEINS	518	Genes involved in Metabolism of proteins	46	0.0888	9.8e-16	3.26e-13
REACTOME_NGF_SIGNALLING_VIA_TRKA_FROM_THE_PLASMA_MEMBRANE	137	Genes involved in NGF signalling via TRKA from the plasma membrane	12	0.0876	4.6e-05	0.000658
NABA_CORE_MATRISOME	275	Ensemble of genes encoding core extracellular matrix including ECM glycoproteins, collagens and proteoglycans	24	0.0873	9.92e-09	7.76e-07
NABA_SECRETED_FACTORS	344	Genes encoding secreted soluble factors	29	0.0843	6.65e-10	6.31e-08
REACTOME_DEVELOPMENTAL_BIOLOGY	396	Genes involved in Developmental Biology	33	0.0833	6.07e-11	8.06e-09
NABA_ECM_GLYCOPROTEINS	196	Genes encoding structural ECM glycoproteins	16	0.0816	6.57e-06	0.000162
REACTOME_TRANSCRIPTION	210	Genes involved in Transcription	17	0.081	3.83e-06	0.000105
NABA_MATRISOME	1028	Ensemble of genes encoding extracellular matrix and extracellular matrix-associated proteins	83	0.0807	1.07e-24	1.42e-21
KEGG_MAPK_SIGNALING_PATHWAY	267	MAPK signaling pathway	21	0.0787	4.66e-07	1.88e-05
NABA_MATRISOME_ASSOCIATED	753	Ensemble of genes encoding ECM-associated proteins including ECM-affilaited proteins, ECM regulators and secreted factors	59	0.0784	2.93e-17	1.94e-14
REACTOME_PLATELET_ACTIVATION_SIGNALING_AND_AGGREGATION	208	Genes involved in Platelet activation, signaling and aggregation	16	0.0769	1.39e-05	0.000272
REACTOME_METABOLISM_OF_LIPIDS_AND_LIPOPROTEINS	478	Genes involved in Metabolism of lipids and lipoproteins	36	0.0753	1.42e-10	1.71e-08
REACTOME_METABOLISM_OF_AMINO_ACIDS_AND_DERIVATIVES	200	Genes involved in Metabolism of amino acids and derivatives	15	0.075	3.43e-05	0.000523
REACTOME_SLC_MEDIATED_TRANSMEMBRANE_TRANSPORT	241	Genes involved in SLC-mediated transmembrane transport	17	0.0705	2.33e-05	0.000383
REACTOME_METABOLISM_OF_CARBOHYDRATES	247	Genes involved in Metabolism of carbohydrates	17	0.0688	3.19e-05	0.000498
REACTOME_CELL_CYCLE	421	Genes involved in Cell Cycle	28	0.0665	2.09e-07	1.07e-05
REACTOME_NEURONAL_SYSTEM	279	Genes involved in Neuronal System	18	0.0645	4.43e-05	0.000639
REACTOME_HEMOSTASIS	466	Genes involved in Hemostasis	30	0.0644	1.57e-07	9.07e-06
REACTOME_TRANSMEMBRANE_TRANSPORT_OF_SMALL_MOLECULES	413	Genes involved in Transmembrane transport of small molecules	25	0.0605	4.91e-06	0.000128
REACTOME_ADAPTIVE_IMMUNE_SYSTEM	539	Genes involved in Adaptive Immune System	32	0.0594	3.76e-07	1.56e-05
REACTOME_IMMUNE_SYSTEM	933	Genes involved in Immune System	46	0.0493	2.83e-07	1.25e-05

## Sheet: GSEA downregulated pathwayEHMT1
Fetal HDFs were tarnsduced with shCnt or shEHMT1 (n=2). RNA was isolated and processed for RNA-Seq analysis. GSEA analysis was peromed to identify top pathways that were downregulated in response to EHMT1 knockdown. Table below provides the list of pathways that were downregulated in shEHMT1 HDFs
Pathway Analysis
Collection(s):	CP, CP:BIOCARTA, CP:KEGG, CP:REACTOME
# overlaps shown:	100
# genesets in collections:	1329
# genes in comparison (n):	1657
# genes in universe (N):	45956
Gene Set Name	# Genes in Gene Set (K)	Description	# Genes in Overlap (k)	k/K	p-value	FDR q-value
REACTOME_UNWINDING_OF_DNA	11	Genes involved in Unwinding of DNA	7	0.6364	2.27e-08	4.72e-07
REACTOME_CYCLIN_A_B1_ASSOCIATED_EVENTS_DURING_G2_M_TRANSITION	15	Genes involved in Cyclin A/B1 associated events during G2/M transition	8	0.5333	1.44e-08	3.25e-07
REACTOME_G1_S_SPECIFIC_TRANSCRIPTION	19	Genes involved in G1/S-Specific Transcription	10	0.5263	2.48e-10	9.99e-09
BIOCARTA_MCM_PATHWAY	18	CDK Regulation of DNA Replication	9	0.5	3.65e-09	1.03e-07
REACTOME_INTERFERON_ALPHA_BETA_SIGNALING	64	Genes involved in Interferon alpha/beta signaling	29	0.4531	4.59e-25	1.02e-22
REACTOME_ACTIVATION_OF_THE_PRE_REPLICATIVE_COMPLEX	31	Genes involved in Activation of the pre-replicative complex	14	0.4516	8.87e-13	4.91e-11
PID_FOXM1_PATHWAY	40	FOXM1 transcription factor network	18	0.45	5.17e-16	4.58e-14
BIOCARTA_ETS_PATHWAY	18	METS affect on Macrophage Differentiation	8	0.4444	8.9e-08	1.5e-06
BIOCARTA_ATRBRCA_PATHWAY	21	Role of BRCA1, BRCA2 and ATR in Cancer Susceptibility	9	0.4286	2e-08	4.29e-07
REACTOME_DNA_STRAND_ELONGATION	30	Genes involved in DNA strand elongation	12	0.4	2.2e-10	9.42e-09
ST_GAQ_PATHWAY	28	G alpha q Pathway	11	0.3929	1.58e-09	4.77e-08
REACTOME_G2_M_CHECKPOINTS	45	Genes involved in G2/M Checkpoints	17	0.3778	1.15e-13	6.94e-12
BIOCARTA_G2_PATHWAY	24	Cell Cycle: G2/M Checkpoint	9	0.375	8.07e-08	1.39e-06
REACTOME_E2F_MEDIATED_REGULATION_OF_DNA_REPLICATION	35	Genes involved in E2F mediated regulation of DNA replication	13	0.3714	1.17e-10	5.18e-09
PID_AURORA_A_PATHWAY	31	Aurora A signaling	11	0.3548	5.64e-09	1.5e-07
REACTOME_ACTIVATION_OF_ATR_IN_RESPONSE_TO_REPLICATION_STRESS	38	Genes involved in Activation of ATR in response to replication stress	13	0.3421	3.88e-10	1.43e-08
PID_AURORA_B_PATHWAY	39	Aurora B signaling	13	0.3333	5.62e-10	1.97e-08
REACTOME_INTERFERON_GAMMA_SIGNALING	63	Genes involved in Interferon gamma signaling	20	0.3175	3.78e-14	2.64e-12
PID_ATR_PATHWAY	39	ATR signaling pathway	12	0.3077	7.35e-09	1.87e-07
KEGG_DNA_REPLICATION	36	DNA replication	11	0.3056	3.39e-08	6.53e-07
SIG_PIP3_SIGNALING_IN_B_LYMPHOCYTES	36	Genes related to PIP3 signaling in B lymphocytes	11	0.3056	3.39e-08	6.53e-07
PID_PLK1_PATHWAY	46	PLK1 signaling events	14	0.3043	4.83e-10	1.73e-08
PID_FANCONI_PATHWAY	47	Fanconi anemia pathway	14	0.2979	6.65e-10	2.21e-08
PID_IL23_PATHWAY	37	IL23-mediated signaling events	11	0.2973	4.67e-08	8.27e-07
PID_EPO_PATHWAY	34	EPO signaling pathway	10	0.2941	2.15e-07	3.32e-06
KEGG_CELL_CYCLE	128	Cell cycle	37	0.2891	2.37e-23	3.49e-21
NABA_PROTEOGLYCANS	35	Genes encoding proteoglycans	10	0.2857	2.91e-07	4.39e-06
REACTOME_IL1_SIGNALING	39	Genes involved in Interleukin-1 signaling	11	0.2821	8.56e-08	1.46e-06
PID_IL6_7_PATHWAY	47	IL6-mediated signaling events	13	0.2766	7.44e-09	1.87e-07
REACTOME_INTERFERON_SIGNALING	159	Genes involved in Interferon Signaling	42	0.2642	1.32e-24	2.5e-22
PID_TCPTP_PATHWAY	43	Signaling events mediated by TCPTP	11	0.2558	2.57e-07	3.93e-06
REACTOME_CIRCADIAN_CLOCK	53	Genes involved in Circadian Clock	13	0.2453	3.64e-08	6.91e-07
REACTOME_CYTOKINE_SIGNALING_IN_IMMUNE_SYSTEM	270	Genes involved in Cytokine Signaling in Immune system	66	0.2444	1.24e-35	8.24e-33
PID_HIF1_TFPATHWAY	66	HIF-1-alpha transcription factor network	16	0.2424	1.18e-09	3.66e-08
PID_SHP2_PATHWAY	58	SHP2 signaling	14	0.2414	1.36e-08	3.12e-07
REACTOME_G1_S_TRANSITION	112	Genes involved in G1/S Transition	27	0.2411	2.98e-15	2.33e-13
REACTOME_NOTCH1_INTRACELLULAR_DOMAIN_REGULATES_TRANSCRIPTION	46	Genes involved in NOTCH1 Intracellular Domain Regulates Transcription	11	0.2391	5.4e-07	7.56e-06
REACTOME_M_G1_TRANSITION	81	Genes involved in M/G1 Transition	19	0.2346	6.22e-11	3.06e-09
REACTOME_MITOTIC_G1_G1_S_PHASES	137	Genes involved in Mitotic G1-G1/S phases	32	0.2336	2.25e-17	2.3e-15
REACTOME_SIGNALING_BY_ILS	107	Genes involved in Signaling by Interleukins	25	0.2336	6.81e-14	4.31e-12
PID_E2F_PATHWAY	74	E2F transcription factor network	17	0.2297	8.88e-10	2.81e-08
REACTOME_MITOTIC_M_M_G1_PHASES	172	Genes involved in Mitotic M-M/G1 phases	39	0.2267	2.3e-20	2.55e-18
REACTOME_DNA_REPLICATION	192	Genes involved in DNA Replication	43	0.224	4.42e-22	5.88e-20
PID_IL12_2PATHWAY	63	IL12-mediated signaling events	14	0.2222	4.24e-08	7.83e-07
PID_REG_GR_PATHWAY	82	Glucocorticoid receptor regulatory network	18	0.2195	6.32e-10	2.15e-08
REACTOME_SYNTHESIS_OF_DNA	92	Genes involved in Synthesis of DNA	20	0.2174	8.63e-11	4.1e-09
REACTOME_S_PHASE	109	Genes involved in S Phase	23	0.211	6.55e-12	3.35e-10
REACTOME_MITOTIC_G2_G2_M_PHASES	81	Genes involved in Mitotic G2-G2/M phases	17	0.2099	3.91e-09	1.08e-07
REACTOME_MITOTIC_PROMETAPHASE	87	Genes involved in Mitotic Prometaphase	18	0.2069	1.75e-09	5.18e-08
REACTOME_CELL_CYCLE_MITOTIC	325	Genes involved in Cell Cycle, Mitotic	65	0.2	1.29e-29	4.29e-27
REACTOME_SIGNALING_BY_NOTCH1	70	Genes involved in Signaling by NOTCH1	14	0.2	1.73e-07	2.71e-06
REACTOME_ASSEMBLY_OF_THE_PRE_REPLICATIVE_COMPLEX	65	Genes involved in Assembly of the pre-replicative complex	13	0.2	4.75e-07	6.71e-06
REACTOME_ANTIVIRAL_MECHANISM_BY_IFN_STIMULATED_GENES	66	Genes involved in Antiviral mechanism by IFN-stimulated genes	13	0.197	5.72e-07	7.84e-06
PID_SMAD2_3NUCLEAR_PATHWAY	82	Regulation of nuclear SMAD2/3 signaling	16	0.1951	3.35e-08	6.53e-07
REACTOME_SIGNALING_BY_NOTCH	103	Genes involved in Signaling by NOTCH	20	0.1942	7.31e-10	2.37e-08
REACTOME_ORC1_REMOVAL_FROM_CHROMATIN	67	Genes involved in Orc1 removal from chromatin	13	0.194	6.86e-07	9.12e-06
REACTOME_ACTIVATED_TLR4_SIGNALLING	93	Genes involved in Activated TLR4 signalling	18	0.1935	5.4e-09	1.47e-07
REACTOME_MYD88_MAL_CASCADE_INITIATED_ON_PLASMA_MEMBRANE	83	Genes involved in MyD88:Mal cascade initiated on plasma membrane	16	0.1928	4.01e-08	7.51e-07
REACTOME_CELL_CYCLE	421	Genes involved in Cell Cycle	81	0.1924	2.49e-35	1.1e-32
REACTOME_RIG_I_MDA5_MEDIATED_INDUCTION_OF_IFN_ALPHA_BETA_PATHWAYS	73	Genes involved in RIG-I/MDA5 mediated induction of IFN-alpha/beta pathways	14	0.1918	3e-07	4.47e-06
REACTOME_TRIF_MEDIATED_TLR3_SIGNALING	74	Genes involved in TRIF mediated TLR3 signaling	14	0.1892	3.57e-07	5.22e-06
REACTOME_CELL_CYCLE_CHECKPOINTS	124	Genes involved in Cell Cycle Checkpoints	23	0.1855	1.05e-10	4.79e-09
BIOCARTA_MAPK_PATHWAY	87	MAPKinase Signaling Pathway	16	0.1839	8.03e-08	1.39e-06
NABA_CORE_MATRISOME	275	Ensemble of genes encoding core extracellular matrix including ECM glycoproteins, collagens and proteoglycans	50	0.1818	3.49e-21	4.21e-19
REACTOME_TRAF6_MEDIATED_INDUCTION_OF_NFKB_AND_MAP_KINASES_UPON_TLR7_8_OR_9_ACTIVATION	77	Genes involved in TRAF6 mediated induction of NFkB and MAP kinases upon TLR7/8 or 9 activation	14	0.1818	5.95e-07	8.07e-06
KEGG_SMALL_CELL_LUNG_CANCER	84	Small cell lung cancer	15	0.1786	3.03e-07	4.48e-06
KEGG_AXON_GUIDANCE	129	Axon guidance	23	0.1783	2.39e-10	9.93e-09
KEGG_PATHWAYS_IN_CANCER	328	Pathways in cancer	58	0.1768	1.02e-23	1.7e-21
REACTOME_MHC_CLASS_II_ANTIGEN_PRESENTATION	91	Genes involved in MHC class II antigen presentation	16	0.1758	1.54e-07	2.47e-06
KEGG_PROGESTERONE_MEDIATED_OOCYTE_MATURATION	86	Progesterone-mediated oocyte maturation	15	0.1744	4.17e-07	5.96e-06
REACTOME_FACTORS_INVOLVED_IN_MEGAKARYOCYTE_DEVELOPMENT_AND_PLATELET_PRODUCTION	132	Genes involved in Factors involved in megakaryocyte development and platelet production	23	0.1742	3.85e-10	1.43e-08
REACTOME_TOLL_RECEPTOR_CASCADES	118	Genes involved in Toll Receptor Cascades	20	0.1695	8.65e-09	2.09e-07
KEGG_PROSTATE_CANCER	89	Prostate cancer	15	0.1685	6.6e-07	8.86e-06
REACTOME_CHROMOSOME_MAINTENANCE	122	Genes involved in Chromosome Maintenance	20	0.1639	1.56e-08	3.45e-07
NABA_ECM_GLYCOPROTEINS	196	Genes encoding structural ECM glycoproteins	32	0.1633	9.61e-13	5.11e-11
PID_PDGFRB_PATHWAY	129	PDGFR-beta signaling pathway	21	0.1628	7.81e-09	1.92e-07
REACTOME_GLYCOSAMINOGLYCAN_METABOLISM	111	Genes involved in Glycosaminoglycan metabolism	18	0.1622	9.56e-08	1.59e-06
KEGG_OOCYTE_MEIOSIS	114	Oocyte meiosis	18	0.1579	1.45e-07	2.35e-06
KEGG_VASCULAR_SMOOTH_MUSCLE_CONTRACTION	115	Vascular smooth muscle contraction	18	0.1565	1.66e-07	2.63e-06
REACTOME_INNATE_IMMUNE_SYSTEM	279	Genes involved in Innate Immune System	43	0.1541	1.08e-15	8.98e-14
REACTOME_NGF_SIGNALLING_VIA_TRKA_FROM_THE_PLASMA_MEMBRANE	137	Genes involved in NGF signalling via TRKA from the plasma membrane	21	0.1533	2.33e-08	4.77e-07
REACTOME_DNA_REPAIR	112	Genes involved in DNA Repair	17	0.1518	5.7e-07	7.84e-06
KEGG_NEUROTROPHIN_SIGNALING_PATHWAY	126	Neurotrophin signaling pathway	19	0.1508	1.4e-07	2.3e-06
KEGG_MAPK_SIGNALING_PATHWAY	267	MAPK signaling pathway	39	0.1461	1.35e-13	7.8e-12
REACTOME_IMMUNE_SYSTEM	933	Genes involved in Immune System	136	0.1458	3.27e-44	4.35e-41
REACTOME_FATTY_ACID_TRIACYLGLYCEROL_AND_KETONE_BODY_METABOLISM	168	Genes involved in Fatty acid, triacylglycerol, and ketone body metabolism	24	0.1429	9.96e-09	2.36e-07
KEGG_ENDOCYTOSIS	183	Endocytosis	26	0.1421	2.76e-09	7.98e-08
KEGG_CALCIUM_SIGNALING_PATHWAY	178	Calcium signaling pathway	24	0.1348	3.13e-08	6.3e-07
REACTOME_SIGNALLING_BY_NGF	217	Genes involved in Signalling by NGF	28	0.129	6.21e-09	1.62e-07
REACTOME_DEVELOPMENTAL_BIOLOGY	396	Genes involved in Developmental Biology	51	0.1288	4.72e-15	3.48e-13
KEGG_REGULATION_OF_ACTIN_CYTOSKELETON	216	Regulation of actin cytoskeleton	27	0.125	2.27e-08	4.72e-07
REACTOME_AXON_GUIDANCE	251	Genes involved in Axon guidance	30	0.1195	1.1e-08	2.57e-07
REACTOME_ADAPTIVE_IMMUNE_SYSTEM	539	Genes involved in Adaptive Immune System	63	0.1169	3.42e-16	3.24e-14
REACTOME_HEMOSTASIS	466	Genes involved in Hemostasis	54	0.1159	6.33e-14	4.2e-12
KEGG_CYTOKINE_CYTOKINE_RECEPTOR_INTERACTION	267	Cytokine-cytokine receptor interaction	30	0.1124	4.52e-08	8.11e-07
NABA_MATRISOME	1028	Ensemble of genes encoding extracellular matrix and extracellular matrix-associated proteins	114	0.1109	2.38e-26	6.32e-24
REACTOME_METABOLISM_OF_CARBOHYDRATES	247	Genes involved in Metabolism of carbohydrates	27	0.1093	3.63e-07	5.25e-06
NABA_SECRETED_FACTORS	344	Genes encoding secreted soluble factors	35	0.1017	4.48e-08	8.11e-07
REACTOME_METABOLISM_OF_LIPIDS_AND_LIPOPROTEINS	478	Genes involved in Metabolism of lipids and lipoproteins	44	0.0921	1.83e-08	3.99e-07
NABA_MATRISOME_ASSOCIATED	753	Ensemble of genes encoding ECM-associated proteins including ECM-affilaited proteins, ECM regulators and secreted factors	64	0.085	3.18e-10	1.24e-08

## Sheet: GSEA upregulated pathway EHMT2
Fetal HDFs were tarnsduced with shCnt or shEHMT2 (n=2). RNA was isolated and processed for RNA-Seq analysis. GSEA analysis was peromed to identify top pathways that were upregulated in response to EHMT2 knockdown. Table below provides the list of pathways that were upregulated in shEHMT2 HDFs
Pathway Analysis
Collection(s):	CP, CP:BIOCARTA, CP:KEGG, CP:REACTOME
# overlaps shown:	100
# genesets in collections:	1329
# genes in comparison (n):	567
# genes in universe (N):	45956
Gene Set Name	# Genes in Gene Set (K)	Description	# Genes in Overlap (k)	k/K	p-value	FDR q-value
REACTOME_INTERFERON_ALPHA_BETA_SIGNALING	64	Genes involved in Interferon alpha/beta signaling	18	0.2812	7.15e-20	3.17e-17
BIOCARTA_P53_PATHWAY	16	p53 Signaling Pathway	4	0.25	3.71e-05	0.00197
BIOCARTA_HIF_PATHWAY	15	Hypoxia-Inducible Factor in the Cardiovascular System	3	0.2	0.000761	0.0171
REACTOME_INTERFERON_GAMMA_SIGNALING	63	Genes involved in Interferon gamma signaling	12	0.1905	1.67e-11	3.7e-09
BIOCARTA_IL10_PATHWAY	17	IL-10 Anti-inflammatory Signaling Pathway	3	0.1765	0.00112	0.0212
BIOCARTA_LAIR_PATHWAY	17	Cells and Molecules involved in local acute inflammatory response	3	0.1765	0.00112	0.0212
REACTOME_HOMOLOGOUS_RECOMBINATION_REPAIR_OF_REPLICATION_INDEPENDENT_DOUBLE_STRAND_BREAKS	17	Genes involved in Homologous recombination repair of replication-independent double-strand breaks	3	0.1765	0.00112	0.0212
REACTOME_INTERFERON_SIGNALING	159	Genes involved in Interferon Signaling	27	0.1698	8.39e-23	5.57e-20
REACTOME_DOUBLE_STRAND_BREAK_REPAIR	24	Genes involved in Double-Strand Break Repair	4	0.1667	0.0002	0.00673
REACTOME_NEGATIVE_REGULATORS_OF_RIG_I_MDA5_SIGNALING	31	Genes involved in Negative regulators of RIG-I/MDA5 signaling	5	0.1613	3.66e-05	0.00197
BIOCARTA_TGFB_PATHWAY	19	TGF beta signaling pathway	3	0.1579	0.00156	0.027
BIOCARTA_ATM_PATHWAY	20	ATM Signaling Pathway	3	0.15	0.00182	0.0292
REACTOME_G_BETA_GAMMA_SIGNALLING_THROUGH_PLC_BETA	20	Genes involved in G beta:gamma signalling through PLC beta	3	0.15	0.00182	0.0292
BIOCARTA_GSK3_PATHWAY	27	Inactivation of Gsk3 by AKT causes accumulation of b-catenin in Alveolar Macrophages	4	0.1481	0.000321	0.00889
PID_HIF1_TFPATHWAY	66	HIF-1-alpha transcription factor network	9	0.1364	1.23e-07	1.49e-05
PID_FRA_PATHWAY	37	Validated transcriptional targets of AP1 family members Fra1 and Fra2	5	0.1351	8.84e-05	0.00367
BIOCARTA_CTCF_PATHWAY	23	CTCF: First Multivalent Nuclear Factor	3	0.1304	0.00275	0.0377
BIOCARTA_P53HYPOXIA_PATHWAY	23	Hypoxia and p53 in the Cardiovascular system	3	0.1304	0.00275	0.0377
PID_AP1_PATHWAY	70	AP-1 transcription factor network	9	0.1286	2.07e-07	2.12e-05
PID_TGFBR_PATHWAY	55	TGF-beta receptor signaling	7	0.1273	5.1e-06	0.000399
REACTOME_ANTIVIRAL_MECHANISM_BY_IFN_STIMULATED_GENES	66	Genes involved in Antiviral mechanism by IFN-stimulated genes	8	0.1212	1.57e-06	0.000139
KEGG_BLADDER_CANCER	42	Bladder cancer	5	0.119	0.000164	0.00589
PID_ATF2_PATHWAY	59	ATF-2 transcription factor network	7	0.1186	8.21e-06	0.000606
KEGG_HYPERTROPHIC_CARDIOMYOPATHY_HCM	85	Hypertrophic cardiomyopathy (HCM)	10	0.1176	1.03e-07	1.37e-05
REACTOME_CYTOKINE_SIGNALING_IN_IMMUNE_SYSTEM	270	Genes involved in Cytokine Signaling in Immune system	30	0.1111	1.01e-19	3.36e-17
REACTOME_BMAL1_CLOCK_NPAS2_ACTIVATES_CIRCADIAN_EXPRESSION	36	Genes involved in BMAL1:CLOCK/NPAS2 Activates Circadian Expression	4	0.1111	0.000988	0.0202
PID_IL23_PATHWAY	37	IL23-mediated signaling events	4	0.1081	0.0011	0.0212
KEGG_CYTOSOLIC_DNA_SENSING_PATHWAY	56	Cytosolic DNA-sensing pathway	6	0.1071	6.61e-05	0.00293
PID_AJDISS_2PATHWAY	48	Posttranslational regulation of adherens junction stability and dissassembly	5	0.1042	0.00031	0.00878
PID_ATR_PATHWAY	39	ATR signaling pathway	4	0.1026	0.00134	0.0247
KEGG_P53_SIGNALING_PATHWAY	69	p53 signaling pathway	7	0.1014	2.34e-05	0.00148
KEGG_MELANOMA	71	Melanoma	7	0.0986	2.82e-05	0.00163
PID_AMB2_NEUTROPHILS_PATHWAY	41	amb2 Integrin signaling	4	0.0976	0.00162	0.027
KEGG_NOD_LIKE_RECEPTOR_SIGNALING_PATHWAY	62	NOD-like receptor signaling pathway	6	0.0968	0.000118	0.00474
REACTOME_CIRCADIAN_CLOCK	53	Genes involved in Circadian Clock	5	0.0943	0.000495	0.0126
PID_TCPTP_PATHWAY	43	Signaling events mediated by TCPTP	4	0.093	0.00193	0.0306
PID_RB_1PATHWAY	65	Regulation of retinoblastoma protein	6	0.0923	0.000153	0.00565
KEGG_ARRHYTHMOGENIC_RIGHT_VENTRICULAR_CARDIOMYOPATHY_ARVC	76	Arrhythmogenic right ventricular cardiomyopathy (ARVC)	7	0.0921	4.39e-05	0.0022
PID_FGF_PATHWAY	55	FGF signaling pathway	5	0.0909	0.000588	0.0139
REACTOME_PI3K_EVENTS_IN_ERBB2_SIGNALING	44	Genes involved in PI3K events in ERBB2 signaling	4	0.0909	0.00211	0.032
PID_PLK1_PATHWAY	46	PLK1 signaling events	4	0.087	0.00248	0.0359
PID_TNF_PATHWAY	46	TNF receptor signaling pathway	4	0.087	0.00248	0.0359
KEGG_PANCREATIC_CANCER	70	Pancreatic cancer	6	0.0857	0.000231	0.0073
PID_FANCONI_PATHWAY	47	Fanconi anemia pathway	4	0.0851	0.00269	0.0376
KEGG_RIG_I_LIKE_RECEPTOR_SIGNALING_PATHWAY	71	RIG-I-like receptor signaling pathway	6	0.0845	0.00025	0.00771
PID_CERAMIDE_PATHWAY	48	Ceramide signaling pathway	4	0.0833	0.0029	0.0387
REACTOME_DOWNSTREAM_SIGNALING_EVENTS_OF_B_CELL_RECEPTOR_BCR	97	Genes involved in Downstream Signaling Events Of B Cell Receptor (BCR)	8	0.0825	2.82e-05	0.00163
REACTOME_RIG_I_MDA5_MEDIATED_INDUCTION_OF_IFN_ALPHA_BETA_PATHWAYS	73	Genes involved in RIG-I/MDA5 mediated induction of IFN-alpha/beta pathways	6	0.0822	0.00029	0.00842
REACTOME_ER_PHAGOSOME_PATHWAY	61	Genes involved in ER-Phagosome pathway	5	0.082	0.000946	0.0196
REACTOME_ANTIGEN_PROCESSING_CROSS_PRESENTATION	76	Genes involved in Antigen processing-Cross presentation	6	0.0789	0.000362	0.00942
KEGG_DILATED_CARDIOMYOPATHY	92	Dilated cardiomyopathy	7	0.0761	0.000149	0.00564
KEGG_TGF_BETA_SIGNALING_PATHWAY	86	TGF-beta signaling pathway	6	0.0698	0.000701	0.0164
KEGG_TOLL_LIKE_RECEPTOR_SIGNALING_PATHWAY	102	Toll-like receptor signaling pathway	7	0.0686	0.000282	0.00842
KEGG_VIRAL_MYOCARDITIS	73	Viral myocarditis	5	0.0685	0.00212	0.032
KEGG_CYTOKINE_CYTOKINE_RECEPTOR_INTERACTION	267	Cytokine-cytokine receptor interaction	18	0.0674	8.18e-09	1.21e-06
KEGG_CELL_ADHESION_MOLECULES_CAMS	134	Cell adhesion molecules (CAMs)	9	0.0672	4.63e-05	0.0022
KEGG_GAP_JUNCTION	90	Gap junction	6	0.0667	0.000891	0.0188
REACTOME_SIGNALING_BY_THE_B_CELL_RECEPTOR_BCR	126	Genes involved in Signaling by the B Cell Receptor (BCR)	8	0.0635	0.00018	0.00629
REACTOME_IMMUNE_SYSTEM	933	Genes involved in Immune System	58	0.0622	7.84e-24	1.04e-20
KEGG_PYRIMIDINE_METABOLISM	98	Pyrimidine metabolism	6	0.0612	0.00139	0.0249
NABA_SECRETED_FACTORS	344	Genes encoding secreted soluble factors	21	0.061	2.79e-09	4.63e-07
KEGG_VASCULAR_SMOOTH_MUSCLE_CONTRACTION	115	Vascular smooth muscle contraction	7	0.0609	0.000583	0.0139
REACTOME_FATTY_ACID_TRIACYLGLYCEROL_AND_KETONE_BODY_METABOLISM	168	Genes involved in Fatty acid, triacylglycerol, and ketone body metabolism	10	0.0595	4.98e-05	0.00228
REACTOME_TRANSMISSION_ACROSS_CHEMICAL_SYNAPSES	186	Genes involved in Transmission across Chemical Synapses	11	0.0591	2.25e-05	0.00148
REACTOME_INTEGRATION_OF_ENERGY_METABOLISM	120	Genes involved in Integration of energy metabolism	7	0.0583	0.000751	0.0171
KEGG_UBIQUITIN_MEDIATED_PROTEOLYSIS	138	Ubiquitin mediated proteolysis	8	0.058	0.000334	0.00889
PID_ERBB1_DOWNSTREAM_PATHWAY	105	ErbB1 downstream signaling	6	0.0571	0.00197	0.0309
KEGG_REGULATION_OF_ACTIN_CYTOSKELETON	216	Regulation of actin cytoskeleton	12	0.0556	1.8e-05	0.00126
KEGG_PATHWAYS_IN_CANCER	328	Pathways in cancer	18	0.0549	1.86e-07	2.06e-05
KEGG_FOCAL_ADHESION	201	Focal adhesion	11	0.0547	4.57e-05	0.0022
REACTOME_GLYCOSAMINOGLYCAN_METABOLISM	111	Genes involved in Glycosaminoglycan metabolism	6	0.0541	0.00261	0.0369
KEGG_CHEMOKINE_SIGNALING_PATHWAY	190	Chemokine signaling pathway	10	0.0526	0.000139	0.00541
REACTOME_DIABETES_PATHWAYS	133	Genes involved in Diabetes pathways	7	0.0526	0.00137	0.0249
PID_P53_DOWNSTREAM_PATHWAY	137	Direct p53 effectors	7	0.0511	0.00163	0.027
REACTOME_MITOTIC_G1_G1_S_PHASES	137	Genes involved in Mitotic G1-G1/S phases	7	0.0511	0.00163	0.027
REACTOME_NEUROTRANSMITTER_RECEPTOR_BINDING_AND_DOWNSTREAM_TRANSMISSION_IN_THE_POSTSYNAPTIC_CELL	137	Genes involved in Neurotransmitter Receptor Binding And Downstream Transmission In The Postsynaptic Cell	7	0.0511	0.00163	0.027
KEGG_PURINE_METABOLISM	159	Purine metabolism	8	0.0503	0.000852	0.0183
REACTOME_G_ALPHA_Q_SIGNALLING_EVENTS	184	Genes involved in G alpha (q) signalling events	9	0.0489	0.000505	0.0127
REACTOME_CLASS_I_MHC_MEDIATED_ANTIGEN_PROCESSING_PRESENTATION	251	Genes involved in Class I MHC mediated antigen processing & presentation	12	0.0478	7.73e-05	0.00331
REACTOME_APOPTOSIS	148	Genes involved in Apoptosis	7	0.0473	0.00252	0.036
REACTOME_ANTIGEN_PROCESSING_UBIQUITINATION_PROTEASOME_DEGRADATION	212	Genes involved in Antigen processing: Ubiquitination & Proteasome degradation	10	0.0472	0.000334	0.00889
NABA_MATRISOME_ASSOCIATED	753	Ensemble of genes encoding ECM-associated proteins including ECM-affilaited proteins, ECM regulators and secreted factors	35	0.0465	3.26e-11	6.19e-09
KEGG_WNT_SIGNALING_PATHWAY	151	Wnt signaling pathway	7	0.0464	0.00282	0.0382
NABA_ECM_REGULATORS	238	Genes encoding enzymes and their regulators involved in the remodeling of the extracellular matrix	11	0.0462	0.000204	0.00673
REACTOME_PHOSPHOLIPID_METABOLISM	198	Genes involved in Phospholipid metabolism	9	0.0455	0.000853	0.0183
KEGG_CALCIUM_SIGNALING_PATHWAY	178	Calcium signaling pathway	8	0.0449	0.00175	0.0287
REACTOME_GASTRIN_CREB_SIGNALLING_PATHWAY_VIA_PKC_AND_MAPK	205	Genes involved in Gastrin-CREB signalling pathway via PKC and MAPK	9	0.0439	0.00109	0.0212
KEGG_ENDOCYTOSIS	183	Endocytosis	8	0.0437	0.00208	0.032
REACTOME_INNATE_IMMUNE_SYSTEM	279	Genes involved in Innate Immune System	12	0.043	0.000207	0.00673
NABA_MATRISOME	1028	Ensemble of genes encoding extracellular matrix and extracellular matrix-associated proteins	44	0.0428	1.43e-12	3.81e-10
REACTOME_ADAPTIVE_IMMUNE_SYSTEM	539	Genes involved in Adaptive Immune System	23	0.0427	3.6e-07	3.41e-05
REACTOME_POST_TRANSLATIONAL_PROTEIN_MODIFICATION	188	Genes involved in Post-translational protein modification	8	0.0426	0.00246	0.0359
REACTOME_METABOLISM_OF_LIPIDS_AND_LIPOPROTEINS	478	Genes involved in Metabolism of lipids and lipoproteins	20	0.0418	2.78e-06	0.000231
KEGG_MAPK_SIGNALING_PATHWAY	267	MAPK signaling pathway	11	0.0412	0.00054	0.0133
REACTOME_AXON_GUIDANCE	251	Genes involved in Axon guidance	10	0.0398	0.00123	0.0229
REACTOME_NEURONAL_SYSTEM	279	Genes involved in Neuronal System	11	0.0394	0.000775	0.0172
REACTOME_GENERIC_TRANSCRIPTION_PATHWAY	352	Genes involved in Generic Transcription Pathway	12	0.0341	0.00159	0.027
REACTOME_METABOLISM_OF_RNA	330	Genes involved in Metabolism of RNA	11	0.0333	0.00291	0.0387
REACTOME_METABOLISM_OF_PROTEINS	518	Genes involved in Metabolism of proteins	17	0.0328	0.000292	0.00842
REACTOME_HEMOSTASIS	466	Genes involved in Hemostasis	14	0.03	0.0022	0.0329

## Sheet: GSEA downregulated pathwayEHMT2
Fetal HDFs were tarnsduced with shCnt or shEHMT2 (n=2). RNA was isolated and processed for RNA-Seq analysis. GSEA analysis was peromed to identify top pathways that were downregulated in response to EHMT2 knockdown. Table below provides the list of pathways that were downregulated in shEHMT2 HDFs
Pathway Analysis
Collection(s):	CP, CP:BIOCARTA, CP:KEGG, CP:REACTOME
# overlaps shown:	100
# genesets in collections:	1329
# genes in comparison (n):	1454
# genes in universe (N):	45956
Gene Set Name	# Genes in Gene Set (K)	Description	# Genes in Overlap (k)	k/K	p-value	FDR q-value
REACTOME_BASE_EXCISION_REPAIR	19	Genes involved in Base Excision Repair	8	0.4211	5.45e-08	1.77e-06
KEGG_RIBOSOME	88	Ribosome	37	0.4205	3.78e-32	2.51e-29
REACTOME_RESOLUTION_OF_AP_SITES_VIA_THE_MULTIPLE_NUCLEOTIDE_PATCH_REPLACEMENT_PATHWAY	17	Genes involved in Resolution of AP sites via the multiple-nucleotide patch replacement pathway	7	0.4118	4.61e-07	1.25e-05
PID_HEDGEHOG_2PATHWAY	22	Signaling events mediated by the Hedgehog family	7	0.3182	3.51e-06	7.97e-05
BIOCARTA_MTA3_PATHWAY	19	Downregulated of MTA-3 in ER-negative Breast Tumors	6	0.3158	1.89e-05	0.000303
KEGG_BASE_EXCISION_REPAIR	35	Base excision repair	11	0.3143	6.35e-09	2.56e-07
PID_P38_MK2_PATHWAY	21	p38 signaling mediated by MAPKAP kinases	6	0.2857	3.58e-05	0.000512
PID_RXR_VDR_PATHWAY	26	RXR and RAR heterodimerization with other nuclear receptor	7	0.2692	1.21e-05	0.000221
REACTOME_PEPTIDE_CHAIN_ELONGATION	153	Genes involved in Peptide chain elongation	40	0.2614	2.12e-25	5.63e-23
REACTOME_COLLAGEN_FORMATION	58	Genes involved in Collagen formation	15	0.2586	2.46e-10	1.26e-08
REACTOME_ACTIVATION_OF_THE_MRNA_UPON_BINDING_OF_THE_CAP_BINDING_COMPLEX_AND_EIFS_AND_SUBSEQUENT_BINDING_TO_43S	84	Genes involved in Activation of the mRNA upon binding of the cap-binding complex and eIFs, and subsequent binding to 43S	21	0.25	1.36e-13	1.13e-11
NABA_COLLAGENS	44	Genes encoding collagen proteins	11	0.25	8.99e-08	2.72e-06
REACTOME_FORMATION_OF_THE_TERNARY_COMPLEX_AND_SUBSEQUENTLY_THE_43S_COMPLEX	74	Genes involved in Formation of the ternary complex, and subsequently, the 43S complex	18	0.2432	1.23e-11	8.2e-10
REACTOME_PIP3_ACTIVATES_AKT_SIGNALING	29	Genes involved in PIP3 activates AKT signaling	7	0.2414	2.65e-05	0.000405
REACTOME_INFLUENZA_VIRAL_RNA_TRANSCRIPTION_AND_REPLICATION	169	Genes involved in Influenza Viral RNA Transcription and Replication	40	0.2367	1.24e-23	2.21e-21
REACTOME_3_UTR_MEDIATED_TRANSLATIONAL_REGULATION	176	Genes involved in 3' -UTR-mediated translational regulation	41	0.233	6.66e-24	1.47e-21
KEGG_ENDOMETRIAL_CANCER	52	Endometrial cancer	12	0.2308	6.15e-08	1.9e-06
REACTOME_EXTRACELLULAR_MATRIX_ORGANIZATION	87	Genes involved in Extracellular matrix organization	20	0.2299	2.81e-12	1.96e-10
REACTOME_SRP_DEPENDENT_COTRANSLATIONAL_PROTEIN_TARGETING_TO_MEMBRANE	179	Genes involved in SRP-dependent cotranslational protein targeting to membrane	41	0.2291	1.33e-23	2.21e-21
KEGG_PYRUVATE_METABOLISM	40	Pyruvate metabolism	9	0.225	3.5e-06	7.97e-05
REACTOME_TRANSLATION	222	Genes involved in Translation	48	0.2162	3.35e-26	1.11e-23
REACTOME_NONSENSE_MEDIATED_DECAY_ENHANCED_BY_THE_EXON_JUNCTION_COMPLEX	176	Genes involved in Nonsense Mediated Decay Enhanced by the Exon Junction Complex	38	0.2159	5.16e-21	5.72e-19
KEGG_NOTCH_SIGNALING_PATHWAY	47	Notch signaling pathway	10	0.2128	1.74e-06	4.35e-05
PID_P38_ALPHA_BETA_DOWNSTREAM_PATHWAY	38	Signaling mediated by p38-alpha and p38-beta	8	0.2105	2.07e-05	0.000323
REACTOME_GAB1_SIGNALOSOME	38	Genes involved in GAB1 signalosome	8	0.2105	2.07e-05	0.000323
REACTOME_INFLUENZA_LIFE_CYCLE	203	Genes involved in Influenza Life Cycle	42	0.2069	2.57e-22	3.41e-20
KEGG_AXON_GUIDANCE	129	Axon guidance	26	0.2016	4.45e-14	3.94e-12
PID_EPHB_FWD_PATHWAY	40	EPHB forward signaling	8	0.2	3.07e-05	0.000459
PID_RHOA_REG_PATHWAY	46	Regulation of RhoA activity	9	0.1957	1.19e-05	0.000221
PID_SYNDECAN_1_PATHWAY	46	Syndecan-1-mediated signaling events	9	0.1957	1.19e-05	0.000221
PID_TNF_PATHWAY	46	TNF receptor signaling pathway	9	0.1957	1.19e-05	0.000221
BIOCARTA_MAPK_PATHWAY	87	MAPKinase Signaling Pathway	17	0.1954	1.78e-09	7.87e-08
PID_ERBB1_DOWNSTREAM_PATHWAY	105	ErbB1 downstream signaling	20	0.1905	1.09e-10	6.01e-09
REACTOME_RESPIRATORY_ELECTRON_TRANSPORT	79	Genes involved in Respiratory electron transport	15	0.1899	2.39e-08	8.6e-07
PID_MET_PATHWAY	80	Signaling events mediated by Hepatocyte Growth Factor Receptor (c-Met)	15	0.1875	2.86e-08	9.74e-07
PID_HEDGEHOG_GLI_PATHWAY	48	Hedgehog signaling events mediated by Gli proteins	9	0.1875	1.71e-05	0.000287
ST_FAS_SIGNALING_PATHWAY	65	Fas Signaling Pathway	12	0.1846	8.22e-07	2.14e-05
REACTOME_RESPIRATORY_ELECTRON_TRANSPORT_ATP_SYNTHESIS_BY_CHEMIOSMOTIC_COUPLING_AND_HEAT_PRODUCTION_BY_UNCOUPLING_PROTEINS_	98	Genes involved in Respiratory electron transport, ATP synthesis by chemiosmotic coupling, and heat production by uncoupling proteins.	18	0.1837	1.7e-09	7.81e-08
KEGG_BASAL_CELL_CARCINOMA	55	Basal cell carcinoma	10	0.1818	7.8e-06	0.000162
KEGG_GLUTATHIONE_METABOLISM	50	Glutathione metabolism	9	0.18	2.41e-05	0.000373
KEGG_COLORECTAL_CANCER	62	Colorectal cancer	11	0.1774	3.54e-06	7.97e-05
KEGG_MTOR_SIGNALING_PATHWAY	52	mTOR signaling pathway	9	0.1731	3.35e-05	0.000483
REACTOME_HEPARAN_SULFATE_HEPARIN_HS_GAG_METABOLISM	52	Genes involved in Heparan sulfate/heparin (HS-GAG) metabolism	9	0.1731	3.35e-05	0.000483
REACTOME_MITOCHONDRIAL_PROTEIN_IMPORT	58	Genes involved in Mitochondrial Protein Import	10	0.1724	1.28e-05	0.000223
PID_CDC42_PATHWAY	70	CDC42 signaling events	12	0.1714	1.88e-06	4.62e-05
REACTOME_METABOLISM_OF_MRNA	284	Genes involved in Metabolism of mRNA	48	0.169	2.46e-21	2.97e-19
KEGG_ACUTE_MYELOID_LEUKEMIA	60	Acute myeloid leukemia	10	0.1667	1.74e-05	0.000289
REACTOME_METABOLISM_OF_RNA	330	Genes involved in Metabolism of RNA	54	0.1636	3.85e-23	5.69e-21
REACTOME_SEMAPHORIN_INTERACTIONS	68	Genes involved in Semaphorin interactions	11	0.1618	8.98e-06	0.000184
REACTOME_DNA_REPAIR	112	Genes involved in DNA Repair	18	0.1607	1.55e-08	5.71e-07
KEGG_PARKINSONS_DISEASE	133	Parkinson's disease	21	0.1579	1.4e-09	6.64e-08
KEGG_VEGF_SIGNALING_PATHWAY	76	VEGF signaling pathway	12	0.1579	4.6e-06	0.000102
KEGG_PROSTATE_CANCER	89	Prostate cancer	14	0.1573	7.89e-07	2.1e-05
REACTOME_SIGNALING_BY_NOTCH1	70	Genes involved in Signaling by NOTCH1	11	0.1571	1.2e-05	0.000221
KEGG_LYSOSOME	121	Lysosome	19	0.157	9.22e-09	3.5e-07
REACTOME_METABOLISM_OF_PROTEINS	518	Genes involved in Metabolism of proteins	81	0.1564	1.19e-32	1.58e-29
NABA_CORE_MATRISOME	275	Ensemble of genes encoding core extracellular matrix including ECM glycoproteins, collagens and proteoglycans	43	0.1564	5.98e-18	6.11e-16
REACTOME_TCA_CYCLE_AND_RESPIRATORY_ELECTRON_TRANSPORT	141	Genes involved in The citric acid (TCA) cycle and respiratory electron transport	22	0.156	7.22e-10	3.55e-08
KEGG_OXIDATIVE_PHOSPHORYLATION	135	Oxidative phosphorylation	21	0.1556	1.85e-09	7.93e-08
PID_LYSOPHOSPHOLIPID_PATHWAY	66	LPA receptor mediated events	10	0.1515	4.1e-05	0.000574
REACTOME_SIGNALING_BY_PDGF	122	Genes involved in Signaling by PDGF	18	0.1475	6.06e-08	1.9e-06
KEGG_HUNTINGTONS_DISEASE	185	Huntington's disease	27	0.1459	4.27e-11	2.47e-09
REACTOME_SIGNALING_BY_NOTCH	103	Genes involved in Signaling by NOTCH	15	0.1456	8.92e-07	2.28e-05
PID_MTOR_4PATHWAY	69	mTOR signaling pathway	10	0.1449	6.07e-05	0.000815
REACTOME_GLYCOSAMINOGLYCAN_METABOLISM	111	Genes involved in Glycosaminoglycan metabolism	16	0.1441	4.49e-07	1.24e-05
NABA_ECM_GLYCOPROTEINS	196	Genes encoding structural ECM glycoproteins	28	0.1429	3.15e-11	1.9e-09
KEGG_TGF_BETA_SIGNALING_PATHWAY	86	TGF-beta signaling pathway	12	0.1395	1.7e-05	0.000287
REACTOME_DOWNSTREAM_SIGNAL_TRANSDUCTION	95	Genes involved in Downstream signal transduction	13	0.1368	9.48e-06	0.000188
KEGG_ALZHEIMERS_DISEASE	169	Alzheimer's disease	23	0.1361	4.6e-09	1.91e-07
REACTOME_DOWNSTREAM_SIGNALING_EVENTS_OF_B_CELL_RECEPTOR_BCR	97	Genes involved in Downstream Signaling Events Of B Cell Receptor (BCR)	13	0.134	1.19e-05	0.000221
REACTOME_SIGNALING_BY_ERBB4	90	Genes involved in Signaling by ERBB4	12	0.1333	2.7e-05	0.000408
REACTOME_SIGNALING_BY_RHO_GTPASES	113	Genes involved in Signaling by Rho GTPases	15	0.1327	2.94e-06	6.99e-05
REACTOME_NGF_SIGNALLING_VIA_TRKA_FROM_THE_PLASMA_MEMBRANE	137	Genes involved in NGF signalling via TRKA from the plasma membrane	18	0.1314	3.63e-07	1.03e-05
REACTOME_DOWNSTREAM_SIGNALING_OF_ACTIVATED_FGFR	100	Genes involved in Downstream signaling of activated FGFR	13	0.13	1.67e-05	0.000287
KEGG_GNRH_SIGNALING_PATHWAY	101	GnRH signaling pathway	13	0.1287	1.86e-05	0.000302
REACTOME_SIGNALING_BY_ERBB2	101	Genes involved in Signaling by ERBB2	13	0.1287	1.86e-05	0.000302
REACTOME_SIGNALING_BY_EGFR_IN_CANCER	109	Genes involved in Signaling by EGFR in Cancer	14	0.1284	9.21e-06	0.000185
REACTOME_AXON_GUIDANCE	251	Genes involved in Axon guidance	32	0.1275	2.75e-11	1.74e-09
KEGG_NEUROTROPHIN_SIGNALING_PATHWAY	126	Neurotrophin signaling pathway	16	0.127	2.52e-06	6.09e-05
REACTOME_SIGNALING_BY_FGFR	112	Genes involved in Signaling by FGFR	14	0.125	1.26e-05	0.000223
KEGG_PATHWAYS_IN_CANCER	328	Pathways in cancer	40	0.122	4.09e-13	3.2e-11
KEGG_ENDOCYTOSIS	183	Endocytosis	22	0.1202	9.57e-08	2.77e-06
KEGG_MAPK_SIGNALING_PATHWAY	267	MAPK signaling pathway	32	0.1199	1.39e-10	7.39e-09
REACTOME_SIGNALLING_BY_NGF	217	Genes involved in Signalling by NGF	26	0.1198	7.27e-09	2.84e-07
REACTOME_S_PHASE	109	Genes involved in S Phase	13	0.1193	4.23e-05	0.000585
REACTOME_DEVELOPMENTAL_BIOLOGY	396	Genes involved in Developmental Biology	47	0.1187	1.04e-14	9.84e-13
REACTOME_SIGNALING_BY_FGFR_IN_DISEASE	127	Genes involved in Signaling by FGFR in disease	15	0.1181	1.26e-05	0.000223
REACTOME_HIV_LIFE_CYCLE	125	Genes involved in HIV Life Cycle	14	0.112	4.41e-05	0.000604
REACTOME_SIGNALING_BY_THE_B_CELL_RECEPTOR_BCR	126	Genes involved in Signaling by the B Cell Receptor (BCR)	14	0.1111	4.82e-05	0.000653
KEGG_INSULIN_SIGNALING_PATHWAY	137	Insulin signaling pathway	15	0.1095	3.12e-05	0.00046
REACTOME_METABOLISM_OF_CARBOHYDRATES	247	Genes involved in Metabolism of carbohydrates	27	0.1093	2.7e-08	9.44e-07
NABA_ECM_REGULATORS	238	Genes encoding enzymes and their regulators involved in the remodeling of the extracellular matrix	26	0.1092	4.91e-08	1.63e-06
PID_PDGFRB_PATHWAY	129	PDGFR-beta signaling pathway	14	0.1085	6.24e-05	0.000825
NABA_MATRISOME	1028	Ensemble of genes encoding extracellular matrix and extracellular matrix-associated proteins	108	0.1051	1.13e-27	5.01e-25
REACTOME_METABOLISM_OF_AMINO_ACIDS_AND_DERIVATIVES	200	Genes involved in Metabolism of amino acids and derivatives	20	0.1	6.47e-06	0.000139
KEGG_FOCAL_ADHESION	201	Focal adhesion	20	0.0995	6.97e-06	0.000147
KEGG_REGULATION_OF_ACTIN_CYTOSKELETON	216	Regulation of actin cytoskeleton	21	0.0972	5.97e-06	0.00013
REACTOME_HIV_INFECTION	207	Genes involved in HIV Infection	19	0.0918	3.63e-05	0.000513
NABA_MATRISOME_ASSOCIATED	753	Ensemble of genes encoding ECM-associated proteins including ECM-affilaited proteins, ECM regulators and secreted factors	65	0.0863	4.59e-13	3.39e-11
REACTOME_METABOLISM_OF_LIPIDS_AND_LIPOPROTEINS	478	Genes involved in Metabolism of lipids and lipoproteins	39	0.0816	9.48e-08	2.77e-06
