# Supplementary material for: KMT1 family methyltransferases regulate heterochromatin–nuclear periphery tethering via histone and non‐histone protein methylation
Source: EMBO Rep. 2019 Mar 12;20(5):e43260. doi: 10.15252/embr.201643260 (PMC6501005; doi:10.15252/embr.201643260)
Supplement: Supplementary file 7 — Dataset EV5 [file EMBR-20-e43260-s007.xls]

## Sheet: Sheet1
			Fetal HDFs were trasduced with shCnt, shEHMt1 or shEHMT2 virus. RNA was harvested and processed for RNA-Seq analysis as discussed in methods section. List below provides the information on genes altered in shEHMT HDFs that overlapped with genes listed in age related database
	Log2 foldchange over NTS		FromGenAgedatabase
Id	EHMT1	EHMT2	HGNCSymbol	HAGRID	Common_name	References	Interactions
NGFR	3.97218	-3.27827	NGFR	37	nerve growth factor receptor	5	13
CDKN2B	2.34804	0.36292	CDKN2B	288	cyclin-dependent kinase inhibitor 2B (p15, inhibits CDK4)	2	2
SNCG	2.30251	-2.49991	SNCG	140	synuclein, gamma (breast cancer-specific protein 1)	5	8
APOE	1.67328	-0.0855727	APOE	138	apolipoprotein E	28	11
SERPINE1	1.4857	1.24253	SERPINE1	301	serpin peptidase inhibitor, clade E (nexin, plasminogen activator inhibitor type 1), member 1	0	3
CLU	1.40093	-0.193541	CLU	220	clusterin	16	35
JUN	1.22025	0.107725	JUN	172	jun proto-oncogene	22	101
PAPPA	1.21584	-0.0123626	PAPPA	254	pregnancy-associated plasma protein A, pappalysin 1	8	2
AR	0.956336	-1.40882	AR	110	androgen receptor	8	91
IGF1R	0.878923	0.0947437	IGF1R	15	insulin-like growth factor 1 receptor	36	34
BDNF	0.858138	0.226833	BDNF	191	brain-derived neurotrophic factor	27	2
BAK1	0.848482	-0.659725	BAK1	278	BCL2-antagonist/killer 1	3	11
MYC	0.84341	-0.467643	MYC	39	v-myc avian myelocytomatosis viral oncogene homolog	22	119
IL7R	0.83307	1.27368	IL7R	27	interleukin 7 receptor	5	4
EIF5A2	0.829963	0.524261	EIF5A2	289	eukaryotic translation initiation factor 5A2	0	0
CDKN1A	0.753399	0.0539025	CDKN1A	284	cyclin-dependent kinase inhibitor 1A (p21, Cip1)	7	70
MDM2	0.715099	0.706609	MDM2	210	MDM2 proto-oncogene, E3 ubiquitin protein ligase	9	115
PPARA	0.714895	-0.402169	PPARA	55	peroxisome proliferator-activated receptor alpha	13	22
UCHL1	0.701246	-0.15665	UCHL1	136	ubiquitin carboxyl-terminal esterase L1 (ubiquitin thiolesterase)	6	22
MXD1	0.67526	-0.334137	MXD1	209	MAX dimerization protein 1	2	14
TXN	0.611098	-0.517326	TXN	16	thioredoxin	15	30
YWHAZ	0.609114	-0.0748627	YWHAZ	164	tyrosine 3-monooxygenase/tryptophan 5-monooxygenase activation protein, zeta	3	59
MIF	0.600827	-0.466968	MIF	290	macrophage migration inhibitory factor (glycosylation-inhibiting factor)	0	9
IGFBP2	-1.60285	1.20589	IGFBP2	279	insulin-like growth factor binding protein 2, 36kDa	1	2
MT1E	-0.10432	1.13866	MT1E	292	metallothionein 1E	0	0
IL6	-4.38087	1.06512	IL6	144	interleukin 6	23	0
HIF1A	0.00906913	1.01563	HIF1A	65	hypoxia inducible factor 1, alpha subunit (basic helix-loop-helix transcription factor)	17	62
CTGF	-0.327444	0.92224	CTGF	206	connective tissue growth factor	3	4
BRCA2	-0.594043	0.821295	BRCA2	79	breast cancer 2, early onset	8	26
EGF	0.0129239	0.654324	EGF	48	epidermal growth factor	15	13
NBN	-0.176982	0.631501	NBN	44	nibrin	22	38
RICTOR	-0.312578	0.600134	RICTOR	303	RPTOR independent companion of MTOR, complex 2	0	20
SOD2	-2.66259	0.583926	SOD2	129	superoxide dismutase 2, mitochondrial	55	11
HRAS	0.183463	-0.503634	HRAS	38	Harvey rat sarcoma viral oncogene homolog	21	12
TCF3	-0.32285	-0.519251	TCF3	59	transcription factor 3	7	13
CREBBP	-0.75098	-0.521309	CREBBP	64	CREB binding protein	11	123
PLAU	-0.480074	-0.521783	PLAU	10	plasminogen activator, urokinase	9	8
H2AFX	-1.00208	-0.54434	H2AFX	212	H2A histone family, member X	12	76
EGFR	-0.0489809	-0.550665	EGFR	40	epidermal growth factor receptor	13	145
PDPK1	0.347977	-0.557312	PDPK1	87	3-phosphoinositide dependent protein kinase 1	4	11
HSF1	0.0173258	-0.575354	HSF1	125	heat shock transcription factor 1	23	31
HMGB1	-0.266106	-0.592613	HMGB1	176	high mobility group box 1	9	30
ATP5O	0.173456	-0.599779	ATP5O	146	ATP synthase, H+ transporting, mitochondrial F1 complex, O subunit	3	4
MAP3K5	-2.10224	-0.636422	MAP3K5	179	mitogen-activated protein kinase kinase kinase 5	4	29
FEN1	-0.258066	-0.668469	FEN1	114	flap structure-specific endonuclease 1	10	22
PDGFRB	-0.817194	-0.68157	PDGFRB	51	platelet-derived growth factor receptor, beta polypeptide	4	23
PYCR1	-0.237189	-0.70911	PYCR1	280	pyrroline-5-carboxylate reductase 1	1	2
TOP3B	0.3743	-0.737144	TOP3B	148	topoisomerase (DNA) III beta	7	4
EEF2	-1.07352	-0.743298	EEF2	103	eukaryotic translation elongation factor 2	5	36
SDHC	0.284917	-0.776974	SDHC	182	succinate dehydrogenase complex, subunit C, integral membrane protein, 15kDa	5	4
GPX4	-0.487254	-0.825186	GPX4	257	glutathione peroxidase 4	2	6
PPARG	-0.00929349	-0.831324	PPARG	263	peroxisome proliferator-activated receptor gamma	8	63
EEF1A1	-0.396885	-0.841317	EEF1A1	189	eukaryotic translation elongation factor 1 alpha 1	5	43
GRN	-0.338978	-0.842472	GRN	300	granulin	0	8
SIRT6	0.246004	-0.866622	SIRT6	239	sirtuin 6	15	28
UBB	0.119267	-0.913105	UBB	66	ubiquitin B	8	10
PTK2B	-0.874032	-0.922791	PTK2B	165	protein tyrosine kinase 2 beta	2	23
GPX1	-0.592648	-0.977123	GPX1	153	glutathione peroxidase 1	27	4
GTF2H2	0.0394741	-1.14125	GTF2H2	111	general transcription factor IIH, polypeptide 2, 44kDa	3	10
FLT1	-3.00847	-1.46946	FLT1	171	fms-related tyrosine kinase 1	3	8
CACNA1A	-1.64712	-1.61355	CACNA1A	133	calcium channel, voltage-dependent, P/Q type, alpha 1A subunit	7	4
JAK2	-0.581209	0.240721	JAK2	215	Janus kinase 2	9	49
PARP1	-0.583959	-0.245744	PARP1	60	poly (ADP-ribose) polymerase 1	39	91
TP53	-0.586702	-0.311424	TP53	6	tumor protein p53	139	221
CEBPB	-0.608637	0.291611	CEBPB	89	CCAAT/enhancer binding protein (C/EBP), beta	9	55
SHC1	-0.617193	-0.335947	SHC1	3	SHC (Src homology 2 domain containing) transforming protein 1	29	67
EFEMP1	-0.619912	0.0309339	EFEMP1	260	EGF containing fibulin-like extracellular matrix protein 1	3	2
SUN1	-0.662815	-0.0700244	SUN1	277	Sad1 and UNC84 domain containing 1	1	0
POLA1	-0.663568	0.110247	POLA1	204	polymerase (DNA directed), alpha 1, catalytic subunit	9	22
SIN3A	-0.672261	-0.056243	SIN3A	200	SIN3 transcription regulator family member A	3	34
HSPA1B	-0.690802	-0.286068	HSPA1B	161	heat shock 70kDa protein 1B	4	16
MXI1	-0.722812	0.389436	MXI1	90	MAX interactor 1, dimerization protein	3	6
VEGFA	-0.729029	0.450622	VEGFA	77	vascular endothelial growth factor A	15	7
STK11	-0.788437	-0.429009	STK11	93	serine/threonine kinase 11	5	18
CDK1	-0.84736	0.399231	CDK1	201	cyclin-dependent kinase 1	4	59
HOXB7	-0.875877	0.01069	HOXB7	213	homeobox B7	5	14
INSR	-0.897845	-0.10067	INSR	42	insulin receptor	33	26
CDK7	-0.930063	-0.254621	CDK7	299	cyclin-dependent kinase 7	0	33
EPS8	-0.935827	-0.119886	EPS8	267	epidermal growth factor receptor pathway substrate 8	5	11
IGFBP3	-0.943382	-0.221694	IGFBP3	73	insulin-like growth factor binding protein 3	10	8
LMNB1	-0.966229	0.0894841	LMNB1	181	lamin B1	5	18
NFKB1	-0.99451	-0.0761041	NFKB1	82	nuclear factor of kappa light polypeptide gene enhancer in B-cells 1	25	59
FOXO1	-1.00898	0.143492	FOXO1	124	forkhead box O1	43	33
CTF1	-1.02196	-0.453422	CTF1	304	cardiotrophin 1	0	4
CCNA2	-1.07613	0.310986	CCNA2	177	cyclin A2	3	39
TOP2A	-1.10085	0.437402	TOP2A	80	topoisomerase (DNA) II alpha	8	42
E2F1	-1.10353	-0.0341131	E2F1	18	E2F transcription factor 1	14	52
FOXM1	-1.10601	-0.149232	FOXM1	131	forkhead box M1	21	24
NCOR2	-1.12013	-0.427064	NCOR2	276	nuclear receptor corepressor 2	1	52
CHEK2	-1.13401	-0.178358	CHEK2	247	checkpoint kinase 2	8	35
HMGB2	-1.18815	-0.349759	HMGB2	178	high mobility group box 2	5	10
BRCA1	-1.18996	0.13524	BRCA1	61	breast cancer 1, early onset	21	131
IRS2	-1.22668	0.294196	IRS2	34	insulin receptor substrate 2	16	26
UCP2	-1.30773	-1.16282	UCP2	235	uncoupling protein 2 (mitochondrial, proton carrier)	22	2
UBE2I	-1.35793	-0.0268027	UBE2I	85	ubiquitin-conjugating enzyme E2I	5	113
NFKB2	-1.39721	-0.281064	NFKB2	20	nuclear factor of kappa light polypeptide gene enhancer in B-cells 2 (p49/p100)	24	17
BLM	-1.4871	-0.0460876	BLM	68	Bloom syndrome, RecQ helicase-like	15	45
NFKBIA	-1.53849	-0.22003	NFKBIA	219	nuclear factor of kappa light polypeptide gene enhancer in B-cells inhibitor, alpha	9	42
FOXO4	-1.53857	-0.424115	FOXO4	183	forkhead box O4	19	18
EGR1	-1.56048	0.128347	EGR1	76	early growth response 1	5	22
PDGFRA	-1.57595	-0.393297	PDGFRA	285	platelet-derived growth factor receptor, alpha polypeptide	4	17
JUND	-1.58211	-0.376437	JUND	45	jun D proto-oncogene	7	24
AGTR1	-1.65014	0.539084	AGTR1	264	angiotensin II receptor, type 1	5	2
PTGS2	-1.66681	0.225296	PTGS2	198	prostaglandin-endoperoxide synthase 2 (prostaglandin G/H synthase and cyclooxygenase)	11	15
FOS	-1.95015	0.158466	FOS	50	FBJ murine osteosarcoma viral oncogene homolog	19	47
IL7	-2.23657	-0.605812	IL7	167	interleukin 7	6	2
STAT5A	-2.9165	-0.473763	STAT5A	23	signal transducer and activator of transcription 5A	5	35
